# Supplementary material for: Genomic evidence of contemporary hybridization between Schistosoma species
Source: PLoS Pathog. 2022 Aug 8;18(8):e1010706. doi: 10.1371/journal.ppat.1010706 (PMC9387932; doi:10.1371/journal.ppat.1010706)
Supplement: S1 Table — (CSV) [file ppat.1010706.s001.csv]

Sample accession	Sample ID	Species	Sample type	Sex	Host type	Host ID	Year Collected	Site	Country	Status
SAMEA104448987	BK16_B3_01	Schistosoma curassoni	Single adult	Male	Cattle	BK16.1_BB3	2016	Barkedji	Senegal	Retained
SAMEA104448988	BK16_B3_02	Schistosoma bovis-Schistosoma curassoni	Single adult	Female	Cattle	BK16.1_BB3	2016	Barkedji	Senegal	Retained
SAMEA104448989	BK16_B8_01	Schistosoma bovis-Schistosoma curassoni	Single adult	Male	Cattle	BK16.1_BB8	2016	Barkedji	Senegal	Retained
SAMEA104448990	BK16_B8_02	Schistosoma bovis-Schistosoma curassoni	Single adult	Male	Cattle	BK16.1_BB8	2016	Barkedji	Senegal	Retained
SAMEA104448991	BK16_B8_03	Schistosoma curassoni	Single adult	Male	Cattle	BK16.1_BB8	2016	Barkedji	Senegal	Retained
SAMEA104448992	BK16_B8_04	Schistosoma bovis-Schistosoma curassoni	Single adult	Female	Cattle	BK16.1_BB8	2016	Barkedji	Senegal	Retained
SAMEA104448993	BK16_B8_05	Schistosoma bovis-Schistosoma curassoni	Single adult	Male	Cattle	BK16.1_BB8	2016	Barkedji	Senegal	Retained
SAMEA104448994	BK16_B8_06	Schistosoma bovis-Schistosoma curassoni	Single adult	Male	Cattle	BK16.1_BB8	2016	Barkedji	Senegal	Retained
SAMEA5053753	BK16_B8_07	Schistosoma bovis-Schistosoma curassoni	Miracidia on FTA card	Unknown	Cattle	BK16.1_BB8	2016	Barkedji	Senegal	Retained
SAMEA5053754	BK16_B8_08	Schistosoma curassoni	Miracidia on FTA card	Unknown	Cattle	BK16.1_BB8	2016	Barkedji	Senegal	Retained
SAMEA5053755	BK16_B8_09	Schistosoma curassoni	Miracidia on FTA card	Unknown	Cattle	BK16.1_BB8	2016	Barkedji	Senegal	Retained
SAMEA5053756	BK16_B8_10	Schistosoma bovis-Schistosoma curassoni	Miracidia on FTA card	Unknown	Cattle	BK16.1_BB8	2016	Barkedji	Senegal	Retained
SAMEA5053757	BK16_B8_11	Schistosoma bovis-Schistosoma curassoni	Miracidia on FTA card	Unknown	Cattle	BK16.1_BB8	2016	Barkedji	Senegal	Retained
SAMEA5053758	BK16_B8_12	Schistosoma curassoni	Miracidia on FTA card	Unknown	Cattle	BK16.1_BB8	2016	Barkedji	Senegal	Retained
SAMEA5053759	BK16_B8_13	Schistosoma bovis-Schistosoma curassoni	Miracidia on FTA card	Unknown	Cattle	BK16.1_BB8	2016	Barkedji	Senegal	Retained
SAMEA5053760	BK16_B8_14	Schistosoma curassoni	Miracidia on FTA card	Unknown	Cattle	BK16.1_BB8	2016	Barkedji	Senegal	Retained
SAMEA5053761	BK16_B8_15	Schistosoma curassoni	Miracidia on FTA card	Unknown	Cattle	BK16.1_BB8	2016	Barkedji	Senegal	Retained
SAMEA5053762	BK16_B8_16	Contaminated sample	Miracidia on FTA card	Unknown	Cattle	BK16.1_BB8	2016	Barkedji	Senegal	Excluded
SAMEA5053763	BK16_B8_17	Schistosoma curassoni	Miracidia on FTA card	Unknown	Cattle	BK16.1_BB8	2016	Barkedji	Senegal	Retained
SAMEA5053764	BK16_B8_18	Unknown (low coverage)	Miracidia on FTA card	Unknown	Cattle	BK16.1_BB8	2016	Barkedji	Senegal	Excluded
SAMEA5053765	BK16_B8_19	Schistosoma curassoni	Miracidia on FTA card	Unknown	Cattle	BK16.1_BB8	2016	Barkedji	Senegal	Retained
SAMEA5059494	RT15_B3_01	Schistosoma bovis	Single adult	Male	Cattle	RT16_B3	2016	Richard Toll	Senegal	Retained
SAMEA5059493	RT15_B3_02	Contaminated sample	Single adult	Male	Cattle	RT16_B3	2016	Richard Toll	Senegal	Excluded
SAMEA8741113	RT15_B6_01	Schistosoma bovis	Single adult	Male	Cattle	RT15_B6	2016	Richard Toll	Senegal	Retained
SAMEA8741114	RT15_B6_02	Contaminated sample	Single adult	Female	Cattle	RT15_B6	2016	Richard Toll	Senegal	Excluded
ERS074976	SBOV_01	Schistosoma bovis	Reference sequences	Unknown	NA	NA	1999	Iranga	Tanzania	Retained
ERR3061640	SBOV_02	Schistosoma bovis	Reference sequences	Males (clonal pool)	NA	NA	2017	Villar de la Yegua- Salamanca, (Spain)	Spain	Retained
ERS076740	SCUR_01	Schistosoma curassoni	Reference sequences	Unknown	NA	NA	1992	Dakar	Senegal	Retained
ERS074977	SGUI_01	Schistosoma guineensis	Reference sequences	Male	NA	NA	1992	Chacara	Sao Tome	Retained
ERS023537	SHAE_01	Schistosoma haematobium	Reference sequences	Unknown	NA	NA	NA	NA	Egypt	Retained
SRR8284792	SHAE_02	Schistosoma haematobium	Reference sequences	Unknown	NA	NA	2011	Zanzibar; Pemba; Chanjamjamiri	Tanzania	Retained
SRR8284797	SHAE_03	Schistosoma haematobium	Reference sequences	Unknown	NA	NA	2011	Zanzibar; Unguja; Mwera	Tanzania	Retained
SRR8284795	SHAE_04	Schistosoma haematobium	Reference sequences	Unknown	NA	NA	2011	Zanzibar; Unguja; Kinyasini	Tanzania	Retained
SRR8284796	SHAE_05	Schistosoma haematobium	Reference sequences	Unknown	NA	NA	2011	Zanzibar; Unguja; Kitope	Tanzania	Retained
ERS074978	SINT_01	Schistosoma intercalatum	Reference sequences	Male	NA	NA	2001	NA	Democratic Republic of the Congo	Retained
ERS083921	SMAG_01	Schistosoma margrebowiei	Reference sequences	Male	NA	NA	1993	NA	Zambia	Retained
ERS074983	SMAT_01	Schistosoma matthei	Reference sequences	Male	NA	NA	1992	Denwood	Zambia	Retained
