# Supplementary material for: Genomic evidence of contemporary hybridization between Schistosoma species
Source: PLoS Pathog. 2022 Aug 8;18(8):e1010706. doi: 10.1371/journal.ppat.1010706 (PMC9387932; doi:10.1371/journal.ppat.1010706)
Supplement: S2 Table — For each sample the columns show total number of reads, the proportion of reads mapping to the Schistosoma curassoni genome and the ratio in coverage between the pseudoautosomal regions (PAR) and the Z-specific region (ZSR). (CSV) [file ppat.1010706.s002.csv]

Sample ID C	Species	Reads	Mapped (%)	Properly-paired (%)	PAR/ZSR Coverage	Inferred sex
BK16_B3_01	Schistosoma curassoni	138581616	97.48	92.34	1.04166667	Male
BK16_B3_02	Schistosoma bovis-Schistosoma curassoni	141757769	96.82	88.48	0.55102041	Female
BK16_B8_01	Schistosoma bovis-Schistosoma curassoni	139865105	97.19	89.02	1.0212766	Male
BK16_B8_02	Schistosoma bovis-Schistosoma curassoni	138832314	96.81	88.72	1.04347826	Male
BK16_B8_03	Schistosoma curassoni	147220335	97.31	92.05	1.02	Male
BK16_B8_04	Schistosoma bovis-Schistosoma curassoni	135160796	96.95	88.53	0.53191489	Female
BK16_B8_05	Schistosoma bovis-Schistosoma curassoni	143277936	97.23	89.30	1.04166667	Male
BK16_B8_06	Schistosoma bovis-Schistosoma curassoni	136079290	97.12	88.93	1.04444444	Male
BK16_B8_07	Schistosoma bovis-Schistosoma curassoni	255038535	91.2	78.30	0.53333333	Female
BK16_B8_08	Schistosoma curassoni	225929169	62.71	57.80	1	Male
BK16_B8_09	Schistosoma curassoni	235673390	85.33	79.95	1.01449275	Male
BK16_B8_10	Schistosoma bovis-Schistosoma curassoni	228881712	15.64	13.74	0.55555556	Female
BK16_B8_11	Schistosoma bovis-Schistosoma curassoni	223854094	65.96	59.19	1.06122449	Male
BK16_B8_12	Schistosoma curassoni	228069475	90.34	82.44	0.98591549	male
BK16_B8_13	Schistosoma bovis-Schistosoma curassoni	240700273	91.37	82.03	1.01369863	Male
BK16_B8_14	Schistosoma curassoni	94659415	76.96	67.89	0.95833333	Male
BK16_B8_15	Schistosoma curassoni	94281377	78.47	70.27	0.52	Female
BK16_B8_17	Schistosoma curassoni	98127939	78.75	74.07	1	Male
BK16_B8_19	Schistosoma curassoni	91203585	34.03	31.21	1.11111111	Male
RT15_B3_01	Schistosoma bovis	76115048	96.68	85.45	1.04	Male
RT15_B6_01	Schistosoma bovis	126617677	96.71	85.37	1.04651163	Male
SBOV_01	Schistosoma bovis	155468209	96.35	84.49	1.02857143	Male
SBOV_02	Schistosoma bovis	470295873	94.34	85.79	1.0125	Male
SCUR_01	Schistosoma curassoni	249875661	96.74	91.06	0.51724138	Female
SGUI_01	S. guineensis	244036040	96.43	78.55	0.91428571	Male
SHAE_01	S. haematobium	237347140	94.06	81.60	0.54761905	Female
SHAE_02	S. haematobium	103927805	97.19	92.55	0.53571429	Female
SHAE_03	S. haematobium	122648892	96.64	91.99	0.5483871	Female
SHAE_04	S. haematobium	107151998	72.19	69.03	1	Male
SHAE_05	S. haematobium	105961806	98.37	93.71	0.55172414	Female
SINT_01	S. intercalatum	243137055	95.75	81.05	0.94	Male
SMAG_01	S. margrebowiei	308997147	89	66.24	0.98148148	Male
SMAT_01	S. matthei	203622274	93.13	76.25	1.02564103	Male
