# Supplementary material for: Genomic evidence of contemporary hybridization between Schistosoma species
Source: PLoS Pathog. 2022 Aug 8;18(8):e1010706. doi: 10.1371/journal.ppat.1010706 (PMC9387932; doi:10.1371/journal.ppat.1010706)
Supplement: S3 Table — Per-sample depth of read coverage across each chromosome. (CSV) [file ppat.1010706.s003.csv]

Sample	Chromosome	Median coverage	Standard deviation
BK16_B3_01	1	48	12.79927039
BK16_B3_01	2	48	13.43441758
BK16_B3_01	3	48	13.26988721
BK16_B3_01	4	48	12.881927
BK16_B3_01	5	48	13.99628522
BK16_B3_01	6	48	13.51981652
BK16_B3_01	7	48	13.39224648
BK16_B3_01	Z	49	12.85074896
BK16_B3_02	1	50	15.552215
BK16_B3_02	2	50	16.16025409
BK16_B3_02	3	50	16.1049516
BK16_B3_02	4	50	15.36279233
BK16_B3_02	5	49	17.24389078
BK16_B3_02	6	50	16.46485302
BK16_B3_02	7	49	16.1963224
BK16_B3_02	Z	46	14.94544554
BK16_B8_01	1	47	14.62003717
BK16_B8_01	2	47	15.07351827
BK16_B8_01	3	47	15.36197803
BK16_B8_01	4	47	14.6586439
BK16_B8_01	5	47	15.7938769
BK16_B8_01	6	47	15.59509529
BK16_B8_01	7	47	15.3147538
BK16_B8_01	Z	48	14.85528715
BK16_B8_02	1	47	14.64583288
BK16_B8_02	2	47	15.30998024
BK16_B8_02	3	47	15.2540953
BK16_B8_02	4	47	14.43350774
BK16_B8_02	5	46	15.98478656
BK16_B8_02	6	47	15.43152329
BK16_B8_02	7	47	15.25732923
BK16_B8_02	Z	47	14.8180776
BK16_B8_03	1	50	13.18820367
BK16_B8_03	2	50	13.71390852
BK16_B8_03	3	50	13.76689184
BK16_B8_03	4	50	13.22910577
BK16_B8_03	5	50	14.7218546
BK16_B8_03	6	50	13.8859665
BK16_B8_03	7	50	13.83002128
BK16_B8_03	Z	50	13.18316932
BK16_B8_04	1	47	14.73758303
BK16_B8_04	2	47	15.5374105
BK16_B8_04	3	47	15.44342025
BK16_B8_04	4	47	14.70111434
BK16_B8_04	5	47	16.25438584
BK16_B8_04	6	47	15.62715955
BK16_B8_04	7	47	15.6656065
BK16_B8_04	Z	44	14.32998608
BK16_B8_05	1	48	15.13176808
BK16_B8_05	2	48	15.82586175
BK16_B8_05	3	48	15.70595609
BK16_B8_05	4	48	15.23899472
BK16_B8_05	5	48	16.30514218
BK16_B8_05	6	48	15.85318998
BK16_B8_05	7	48	15.79585572
BK16_B8_05	Z	49	15.3865584
BK16_B8_06	1	46	14.34899847
BK16_B8_06	2	45	15.0076414
BK16_B8_06	3	46	14.95025241
BK16_B8_06	4	46	14.41435191
BK16_B8_06	5	46	15.37561342
BK16_B8_06	6	46	15.0267237
BK16_B8_06	7	46	15.45623384
BK16_B8_06	Z	46	14.62124658
RT15_B6_01	1	43	17.76420172
RT15_B6_01	2	43	17.92133528
RT15_B6_01	3	43	18.13179618
RT15_B6_01	4	43	17.25520808
RT15_B6_01	5	42	18.70180276
RT15_B6_01	6	43	18.06689289
RT15_B6_01	7	42	17.46206331
RT15_B6_01	Z	44	18.27689184
BK16_B8_07	1	74	33.39847114
BK16_B8_07	2	73	33.55235677
BK16_B8_07	3	73	33.6899842
BK16_B8_07	4	71	32.3038796
BK16_B8_07	5	73	34.3978123
BK16_B8_07	6	71	33.54775538
BK16_B8_07	7	73	33.03225057
BK16_B8_07	Z	65	31.9324806
BK16_B8_08	1	48	13.52945424
BK16_B8_08	2	48	14.21485678
BK16_B8_08	3	48	14.14588581
BK16_B8_08	4	48	13.57070459
BK16_B8_08	5	48	15.00232696
BK16_B8_08	6	48	14.28034959
BK16_B8_08	7	48	14.06218673
BK16_B8_08	Z	48	13.52285703
BK16_B8_09	1	69	18.41232855
BK16_B8_09	2	69	19.1566082
BK16_B8_09	3	68	19.0187059
BK16_B8_09	4	69	18.36591018
BK16_B8_09	5	69	20.68020442
BK16_B8_09	6	68	19.23584426
BK16_B8_09	7	68	19.13446002
BK16_B8_09	Z	69	18.42180899
BK16_B8_10	1	10	4.830322689
BK16_B8_10	2	9	4.982157837
BK16_B8_10	3	10	5.010182606
BK16_B8_10	4	10	4.88136179
BK16_B8_10	5	9	5.192840799
BK16_B8_10	6	9	5.09051286
BK16_B8_10	7	10	5.211832821
BK16_B8_10	Z	8	4.679813639
BK16_B8_11	1	50	21.27192819
BK16_B8_11	2	48	21.34095091
BK16_B8_11	3	48	19.32503304
BK16_B8_11	4	52	18.46941386
BK16_B8_11	5	46	20.01243695
BK16_B8_11	6	47	18.9802248
BK16_B8_11	7	47	18.71025932
BK16_B8_11	Z	50	18.97518642
BK16_B8_12	1	70	19.9064826
BK16_B8_12	2	69	20.80094413
BK16_B8_12	3	69	20.85440943
BK16_B8_12	4	69	19.92531523
BK16_B8_12	5	70	22.2128804
BK16_B8_12	6	70	20.95541087
BK16_B8_12	7	70	20.71609509
BK16_B8_12	Z	71	20.22518764
BK16_B8_13	1	74	23.80035438
BK16_B8_13	2	77	24.37683233
BK16_B8_13	3	74	24.85404546
BK16_B8_13	4	76	23.63174427
BK16_B8_13	5	77	25.9111625
BK16_B8_13	6	74	24.47517309
BK16_B8_13	7	75	24.61372583
BK16_B8_13	Z	73	23.92394576
BK16_B8_14	1	23	10.26215679
BK16_B8_14	2	23	10.36476091
BK16_B8_14	3	22	10.33684416
BK16_B8_14	4	23	10.27625656
BK16_B8_14	5	23	10.58231727
BK16_B8_14	6	23	10.19244488
BK16_B8_14	7	23	10.1250527
BK16_B8_14	Z	24	10.4759208
BK16_B8_15	1	26	8.991772472
BK16_B8_15	2	25	9.196225612
BK16_B8_15	3	25	9.123873743
BK16_B8_15	4	25	8.951354114
BK16_B8_15	5	24	9.529386562
BK16_B8_15	6	24	9.217196925
BK16_B8_15	7	25	9.088135014
BK16_B8_15	Z	23	8.478276442
hybrid_schisto7714161	1	27	8.731790409
hybrid_schisto7714161	2	27	8.939828677
hybrid_schisto7714161	3	26	8.910171099
hybrid_schisto7714161	4	27	8.773744648
hybrid_schisto7714161	5	26	9.095115161
hybrid_schisto7714161	6	26	8.956941827
hybrid_schisto7714161	7	26	8.874377057
hybrid_schisto7714161	Z	27	8.721356763
BK16_B8_19	1	10	4.348301505
BK16_B8_19	2	9	4.387764263
BK16_B8_19	3	9	4.38755805
BK16_B8_19	4	10	4.372330829
BK16_B8_19	5	9	4.432085465
BK16_B8_19	6	9	4.379876189
BK16_B8_19	7	9	4.391101716
BK16_B8_19	Z	9	4.314560548
RT15_B3_01	1	25	10.67733386
RT15_B3_01	2	25	11.01045057
RT15_B3_01	3	25	10.82271481
RT15_B3_01	4	25	10.38586148
RT15_B3_01	5	25	11.14734871
RT15_B3_01	6	25	10.96368241
RT15_B3_01	7	25	10.53568831
RT15_B3_01	Z	25	10.9025125
SBOV_02	1	80	28.50827386
SBOV_02	2	80	29.92286774
SBOV_02	3	80	30.03371692
SBOV_02	4	80	28.39535848
SBOV_02	5	80	30.95282658
SBOV_02	6	80	30.14260329
SBOV_02	7	80	30.10788415
SBOV_02	Z	81	29.48511545
SBOV_1	1	36	13.88276931
SBOV_1	2	35	14.16112488
SBOV_1	3	35	14.44396105
SBOV_1	4	35	13.58920138
SBOV_1	5	34	14.86840461
SBOV_1	6	35	14.31341224
SBOV_1	7	35	14.24584929
SBOV_1	Z	35	14.04452836
SCUR_01	1	59	13.41176745
SCUR_01	2	58	14.03853434
SCUR_01	3	58	13.98843282
SCUR_01	4	59	13.59769711
SCUR_01	5	57	14.90499238
SCUR_01	6	58	13.88819447
SCUR_01	7	57	13.89442601
SCUR_01	Z	56	12.81547045
SGUI_01	1	33	31.66184409
SGUI_01	2	33	31.77758027
SGUI_01	3	34	31.92155925
SGUI_01	4	34	31.83828716
SGUI_01	5	35	31.31785141
SGUI_01	6	35	30.94616873
SGUI_01	7	35	31.04766911
SGUI_01	Z	34	32.86802594
SHAE_01b	1	44	17.80962192
SHAE_01b	2	42	18.1781201
SHAE_01b	3	43	18.32798793
SHAE_01b	4	43	17.64515129
SHAE_01b	5	39	19.37073818
SHAE_01b	6	40	17.39318699
SHAE_01b	7	40	17.28053342
SHAE_01b	Z	35	16.72535226
SHAE_02	1	30	20.12352392
SHAE_02	2	28	20.60310419
SHAE_02	3	28	19.80910384
SHAE_02	4	29	20.20494585
SHAE_02	5	26	20.80623362
SHAE_02	6	27	20.15142436
SHAE_02	7	28	20.94538688
SHAE_02	Z	22	17.63254424
SHAE_04	1	13	12.5182436
SHAE_04	2	12	12.4790933
SHAE_04	3	12	12.75209465
SHAE_04	4	12	12.27341017
SHAE_04	5	11	13.09997675
SHAE_04	6	11	12.66453738
SHAE_04	7	12	13.20527929
SHAE_04	Z	12	12.00499146
SHAE_05	1	31	21.07559782
SHAE_05	2	29	21.09895067
SHAE_05	3	29	20.96864906
SHAE_05	4	30	21.15969083
SHAE_05	5	28	22.39579714
SHAE_05	6	29	21.24305453
SHAE_05	7	31	22.00568082
SHAE_05	Z	22.5	18.42746825
SHAE_06	1	32	25.02961175
SHAE_06	2	28	24.81603953
SHAE_06	3	31	25.64242464
SHAE_06	4	30	24.34422591
SHAE_06	5	29	27.77023154
SHAE_06	6	29	26.05184058
SHAE_06	7	32	27.04936438
SHAE_06	Z	25	22.84259024
SINT_01	1	49	26.33016824
SINT_01	2	49	27.44302381
SINT_01	3	50	28.01151045
SINT_01	4	49	26.23025397
SINT_01	5	51	30.13717996
SINT_01	6	50	27.10034559
SINT_01	7	51	27.40818766
SINT_01	Z	49	26.72921017
SMAG_01	1	54	43.16635019
SMAG_01	2	53	45.36536707
SMAG_01	3	54	46.03739524
SMAG_01	4	54	44.86246612
SMAG_01	5	52	47.08599574
SMAG_01	6	53	43.24731843
SMAG_01	7	53	43.11858637
SMAG_01	Z	54	44.95707172
SMAT_01	1	39	21.67669616
SMAT_01	2	39	22.5040994
SMAT_01	3	39	23.08790096
SMAT_01	4	39	21.94561631
SMAT_01	5	39	24.42883985
SMAT_01	6	39	22.46108724
SMAT_01	7	39	22.19414199
SMAT_01	Z	40	22.9562765
