# Supplementary material for: Genomic evidence of contemporary hybridization between Schistosoma species
Source: PLoS Pathog. 2022 Aug 8;18(8):e1010706. doi: 10.1371/journal.ppat.1010706 (PMC9387932; doi:10.1371/journal.ppat.1010706)
Supplement: S4 Table — (CSV) [file ppat.1010706.s004.csv]

Sample	Estimated contamination (%)	Error
BK16_B8_01	0.02497858	0.001433508
BK16_B8_04	0.019698861	0.001108369
BK16_B3_02	0.018890452	0.001089219
BK16_B8_06	0.015929582	0.001043526
BK16_B8_02	0.01453136	0.001094674
BK16_B8_05	0.014455232	0.001016378
RT15_B6_02	0.01229157	9.51E-04
BK16_B8_07	0.011311308	0.001433429
RT15_B6_01	0.006878967	1.53E-04
BK16_B8_03	0.006551515	4.41E-04
BK16_B3_01	0.005278319	4.60E-04
BK16_B8_13	0.003503114	3.93E-04
BK16_B8_11	0.002571616	2.83E-04
SHAE_04	0.002067135	0.001196185
SCUR_01	0.001673879	3.18E-05
BK16_B8_12	0.001520232	1.88E-04
SGUI_01	0.001464797	3.64E-05
BK16_B8_15	0.001423733	4.30E-04
SMAT_01	0.001423578	6.42E-05
RT15_B3_01	9.78E-04	6.85E-05
BK16_B8_08	8.84E-04	1.74E-04
SHAE_01	8.43E-04	1.35E-04
BK16_B8_09	7.72E-04	1.49E-04
SBOV_02	6.30E-04	2.46E-05
BK16_B8_16	2.89E-04	1.86E-05
SINT_01	2.48E-04	1.61E-05
SHAE_02	1.63E-04	1.63E-04
BK16_B8_10	0	0
BK16_B8_18	0	0
BK16_B8_19	0	0
SHAE_05	0	0
SHAE_03	0	0
SMAG_01	0	0
SBOV_01	0	0
RT15_B3_02	0	0
BK16_B8_14	0	0
BK16_B8_17	0	0
