# Supplementary material for: Genomic evidence of contemporary hybridization between Schistosoma species
Source: PLoS Pathog. 2022 Aug 8;18(8):e1010706. doi: 10.1371/journal.ppat.1010706 (PMC9387932; doi:10.1371/journal.ppat.1010706)
Supplement: S5 Table — We used estMOI to estimate the number of haplotypes per sample, i.e. the number of distinct haplotypes; reported as the multiplicity of infection (MOI) estimates. (CSV) [file ppat.1010706.s005.csv]

Sample	Multiplicity of infection	Haplotype count	%Total (Cumulative)	Estimated MOI
BK16_B3_01	1	78407	98.26	MOI-estimate
BK16_B3_01	2	1373	99.98
BK16_B3_01	3	16	100
BK16_B3_02	1	65773	96.16	MOI-estimate
BK16_B3_02	2	2598	99.95
BK16_B3_02	3	27	99.99
BK16_B3_02	4	4	100
BK16_B8_01	1	61223	96.15	MOI-estimate
BK16_B8_01	2	2405	99.93
BK16_B8_01	3	46	100
BK16_B8_02	1	62892	96.45	MOI-estimate
BK16_B8_02	2	2277	99.94
BK16_B8_02	3	34	99.99
BK16_B8_02	4	5	100
BK16_B8_03	1	84100	98.66	MOI-estimate
BK16_B8_03	2	1117	99.98
BK16_B8_03	3	19	100
BK16_B8_03	4	2	100
BK16_B8_04	1	62401	96.59	MOI-estimate
BK16_B8_04	2	2183	99.97
BK16_B8_04	3	16	100
BK16_B8_04	4	1	100
BK16_B8_05	1	64834	96.39	MOI-estimate
BK16_B8_05	2	2378	99.92
BK16_B8_05	3	44	99.99
BK16_B8_05	4	7	100
BK16_B8_06	1	59816	96.46	MOI-estimate
BK16_B8_06	2	2155	99.94
BK16_B8_06	3	36	100
BK16_B8_06	4	3	100
BK16_B8_07	1	69174	95.39	MOI-estimate
BK16_B8_07	2	3299	99.94
BK16_B8_07	3	39	100
BK16_B8_07	4	2	100
BK16_B8_08	1	73421	98.45	MOI-estimate
BK16_B8_08	2	1146	99.98
BK16_B8_08	3	11	100
BK16_B8_08	4	2	100
BK16_B8_09	1	91040	97.75	MOI-estimate
BK16_B8_09	2	2074	99.98
BK16_B8_09	3	19	100
BK16_B8_09	4	2	100
BK16_B8_10	1	2908	99.05	MOI-estimate
BK16_B8_10	2	28	100
BK16_B8_12	1	87634	97.89	MOI-estimate
BK16_B8_12	2	1854	99.96
BK16_B8_12	3	34	100
BK16_B8_12	4	2	100
BK16_B8_13	1	81216	96.43	MOI-estimate
BK16_B8_13	2	2957	99.95
BK16_B8_13	3	44	100
BK16_B8_13	4	2	100
BK16_B8_14	1	30246	99.34	MOI-estimate
BK16_B8_14	2	200	99.99
BK16_B8_14	3	1	100
BK16_B8_14	4	1	100
BK16_B8_15	1	35283	99.31	MOI-estimate
BK16_B8_15	2	239	99.98
BK16_B8_15	3	6	100
BK16_B8_17	1	41018	98.8	MOI-estimate
BK16_B8_17	2	494	99.99
BK16_B8_17	3	4	100
BK16_B8_17	4	1	100
BK16_B8_19	1	3513	99.43	MOI-estimate
BK16_B8_19	2	20	100
SBOV_02	1	30212	98.6	MOI-estimate
SBOV_02	2	421	99.97
SBOV_02	3	7	99.99
SBOV_02	4	2	100
SCUR_01	1	31306	99.61	MOI-estimate
SCUR_01	2	124	100
SGUI_01	1	16000	99.57	MOI-estimate
SGUI_01	2	69	100
SHAE_02	1	1851	99.25	MOI-estimate
SHAE_02	2	14	100
SHAE_04	1	309	99.36	MOI-estimate
SHAE_04	2	2	100
SHAE_05	1	2812	99.5	MOI-estimate
SHAE_05	2	14	100
SINT_01	1	19083	99.55	MOI-estimate
SINT_01	2	84	99.99
SINT_01	3	2	100
SMAG_01	1	5074	98.93	MOI-estimate
SMAG_01	2	55	100
SMAT_01	1	8860	99.52	MOI-estimate
SMAT_01	2	42	99.99
SMAT_01	4	1	100
BK16_B8_11	1	51830	97.05	MOI-estimate
BK16_B8_11	2	1532	99.92
BK16_B8_11	3	43	100
BK16_B8_11	4	1	100
RT15_B6_01	1	40942	97.78	MOI-estimate
RT15_B6_01	2	919	99.98
RT15_B6_01	3	10	100
RT15_B3_01	1	22106	99	MOI-estimate
RT15_B3_01	2	220	99.98
RT15_B3_01	3	4	100
