# Supplementary material for: Genomic evidence of contemporary hybridization between Schistosoma species
Source: PLoS Pathog. 2022 Aug 8;18(8):e1010706. doi: 10.1371/journal.ppat.1010706 (PMC9387932; doi:10.1371/journal.ppat.1010706)
Supplement: S6 Table — Per-sample summary statistics of post-quality control variant calls as classified by BCFtools. (CSV) [file ppat.1010706.s006.csv]

Sample ID	Species	Reference homozygous (count)	Non-reference homozygous (count)	Heterozygous (count)	Indels (count)	Average depth	Singletons	Missing
BK16_B3_01	Schistosoma curassoni	5373582	149305	349902	52824	37	10311	27912
BK16_B3_02	Schistosoma bovis-Schistosoma curassoni	4509254	178270	1112363	119679	35.2	25072	27339
BK16_B8_01	Schistosoma bovis-Schistosoma curassoni	4450224	170324	1175155	124223	34.6	26999	26675
BK16_B8_02	Schistosoma bovis-Schistosoma curassoni	4436270	181438	1176223	125570	34	24476	26969
BK16_B8_03	Schistosoma curassoni	5373638	152178	340888	52826	38	10108	34042
BK16_B8_04	Schistosoma bovis-Schistosoma curassoni	4519723	180649	1096749	118578	33.4	24606	31108
BK16_B8_05	Schistosoma bovis-Schistosoma curassoni	4447627	181523	1164899	123605	35.1	25363	29090
BK16_B8_06	Schistosoma bovis-Schistosoma curassoni	4430487	182357	1178885	125209	33.8	25164	29490
BK16_B8_07	Schistosoma bovis-Schistosoma curassoni	4511805	182643	1091754	119741	46.9	28667	41207
BK16_B8_08	Schistosoma curassoni	5383212	150264	329958	51176	37.7	10719	38980
BK16_B8_09	Schistosoma curassoni	5375534	148990	342678	52649	48.3	9529	33740
BK16_B8_10	Schistosoma bovis-Schistosoma curassoni	4716438	184464	587072	67132	7.9	15217	396432
BK16_B8_11	Schistosoma bovis-Schistosoma curassoni	4413288	464371	797915	117476	26.1	34727	155005
BK16_B8_12	Schistosoma curassoni	5377100	152840	338587	53709	49.5	11016	31244
BK16_B8_13	Schistosoma bovis-Schistosoma curassoni	4760434	173104	883233	100037	48	22507	32225
BK16_B8_14	Schistosoma curassoni	5386962	154094	306253	47711	18.5	10918	59106
BK16_B8_15	Schistosoma curassoni	5371703	149278	328232	49305	19.8	10533	55337
BK16_B8_17	Schistosoma curassoni	5369960	157733	322894	50259	18.6	10559	52865
BK16_B8_19	Schistosoma curassoni	5307326	153647	253974	40005	7.8	7713	199961
RT15_B3_01	Schistosoma bovis	3851037	969654	543641	141012	17.6	44530	441118
RT15_B6_01	Schistosoma bovis	3902257	947832	617533	146801	28.1	49098	332474
SBOV_01	Schistosoma bovis	3870912	971112	422326	125735	24.1	77651	556147
SBOV_02	Schistosoma bovis	3902070	962353	396945	119838	52.6	44103	565088
SCUR_01	Schistosoma curassoni	5711938	14007	131013	22294	40.5	3745	77168
SGUI_01	S. guineensis	3614417	903628	313295	108515	24	257411	1007503
SHAE_01	S. haematobium	3084208	947142	130608	92980	20.8	31493	1691048
SHAE_02	S. haematobium	2755907	875164	206605	96546	13.3	40267	2013006
SHAE_03	S. haematobium	2739556	883807	195603	96147	15.4	38711	2032021
SHAE_04	S. haematobium	1979305	655036	117658	65532	6	28688	3132607
SHAE_05	S. haematobium	2783462	905893	206701	99295	14.6	38926	1951548
SINT_01	S. intercalatum	3261921	1055539	143742	106074	29.6	267985	1378340
SMAG_01	S. margrebowiei	2063372	887570	84349	97666	16.5	403574	2817127
SMAT_01	S. matthei	2737774	1028499	190189	112030	19.6	304569	1878589
