# Supplementary material for: Genomic evidence of contemporary hybridization between Schistosoma species
Source: PLoS Pathog. 2022 Aug 8;18(8):e1010706. doi: 10.1371/journal.ppat.1010706 (PMC9387932; doi:10.1371/journal.ppat.1010706)
Supplement: S7 Table — Per-sample ADMIXTURE results assuming two populations (K = 2). (CSV) [file ppat.1010706.s007.csv]

Sample	Schistosoma curassoni	Schistosoma bovis
BK16_B3_01	1.00	0.00
BK16_B3_02	0.49	0.51
BK16_B8_01	0.50	0.50
BK16_B8_02	0.49	0.51
BK16_B8_03	1.00	0.00
BK16_B8_04	0.50	0.50
BK16_B8_05	0.50	0.50
BK16_B8_06	0.49	0.51
BK16_B8_07	0.49	0.51
BK16_B8_08	1.00	0.00
BK16_B8_09	1.00	0.00
BK16_B8_10	0.78	0.22
BK16_B8_11	0.36	0.64
BK16_B8_12	1.00	0.00
BK16_B8_13	0.74	0.26
BK16_B8_14	1.00	0.00
BK16_B8_15	1.00	0.00
BK16_B8_17	1.00	0.00
BK16_B8_19	1.00	0.00
RT15_B3_01	0.00	1.00
RT15_B6_01	0.00	1.00
SBOV_01	0.00	1.00
SBOV_02	0.00	1.00
SCUR_01	1.00	0.00
