# Supplementary material for: Genomic evidence of contemporary hybridization between Schistosoma species
Source: PLoS Pathog. 2022 Aug 8;18(8):e1010706. doi: 10.1371/journal.ppat.1010706 (PMC9387932; doi:10.1371/journal.ppat.1010706)
Supplement: S8 Table — Estimation of relatedness between pairs of samples using NGSremix. k0⁠, k1⁠, and k2 indicate the proportion of each genome where each pair of individuals share 0, 1, or 2 alleles identical-by-descent, respectively. (CSV) [file ppat.1010706.s008.csv]

Sample 1	Sample 2	k0	k1	k2	Number of iterations
BK16_B8_10	BK16_B8_11	0.952002	0.047993	0.000006	23
BK16_B8_02	BK16_B8_06	0.953629	0	0.046371	23
BK16_B8_11	BK16_B8_13	0.958541	0.000001	0.041458	26
SBOV_02	SCUR_01	0.986396	0	0.013604	17
BK16_B3_02	BK16_B8_04	0.986871	0	0.013129	23
SCUR_01	SBOV_01	0.98898	0	0.01102	20
BK16_B3_02	BK16_B8_02	0.991514	0.000002	0.008485	23
BK16_B8_02	BK16_B8_04	0.991916	0.000002	0.008082	23
BK16_B8_04	BK16_B8_05	0.992476	0.000019	0.007505	23
BK16_B8_05	BK16_B8_06	0.993727	0.000002	0.006272	26
BK16_B8_02	BK16_B8_13	0.994178	0	0.005822	23
BK16_B8_05	BK16_B8_13	0.994197	0	0.005803	23
BK16_B3_02	BK16_B8_06	0.99422	0.000001	0.005778	26
BK16_B8_11	BK16_B8_19	0.994369	0	0.005631	29
BK16_B3_02	BK16_B8_05	0.99449	0.000002	0.005508	26
BK16_B8_07	BK16_B8_10	0.994831	0.000005	0.005164	23
BK16_B8_01	BK16_B8_07	0.995083	0.000001	0.004915	26
BK16_B8_01	BK16_B8_05	0.995193	0.000002	0.004805	26
BK16_B3_02	BK16_B8_10	0.995391	0.000016	0.004592	23
BK16_B8_05	BK16_B8_10	0.995407	0.000001	0.004592	23
BK16_B8_03	BK16_B8_11	0.99561	0	0.00439	29
SCUR_01	RT15_B6_01	0.995966	0.000001	0.004033	26
BK16_B3_02	BK16_B8_07	0.996342	0.000004	0.003653	26
BK16_B8_05	BK16_B8_07	0.996463	0.000005	0.003532	26
BK16_B8_01	BK16_B8_04	0.996856	0.000006	0.003139	26
BK16_B8_01	BK16_B8_06	0.996879	0.000005	0.003116	26
BK16_B8_04	BK16_B8_06	0.997272	0	0.002728	32
BK16_B3_02	BK16_B8_13	0.997282	0.000008	0.00271	26
BK16_B8_11	BK16_B8_15	0.997536	0.000017	0.002447	26
BK16_B8_08	BK16_B8_11	0.997762	0.000028	0.00221	29
BK16_B8_02	BK16_B8_10	0.997811	0.000008	0.002181	26
BK16_B8_07	BK16_B8_13	0.99797	0.000009	0.002021	26
BK16_B8_10	RT15_B3_01	0.998036	0.000335	0.001629	41
BK16_B8_06	BK16_B8_19	0.998124	0.000059	0.001817	32
BK16_B8_04	BK16_B8_10	0.998146	0.000009	0.001846	26
SCUR_01	BK16_B8_02	0.998255	0.000013	0.001732	26
BK16_B3_02	BK16_B8_01	0.998404	0.000001	0.001595	32
SCUR_01	RT15_B3_01	0.998763	0.000006	0.001231	26
BK16_B8_01	BK16_B8_13	0.998871	0.000023	0.001106	29
BK16_B3_01	BK16_B8_02	0.999001	0.0005	0.000499	1
BK16_B8_11	BK16_B8_12	0.999001	0.000018	0.000981	26
BK16_B3_01	BK16_B8_05	0.999003	0.000497	0.0005	1
BK16_B3_01	BK16_B8_11	0.999003	0.000497	0.000499	1
BK16_B8_02	BK16_B8_09	0.999003	0.000498	0.000498	1
BK16_B8_07	BK16_B8_19	0.999003	0.000497	0.0005	1
SCUR_01	BK16_B8_11	0.999004	0.000497	0.0005	1
BK16_B3_01	BK16_B8_01	0.999004	0.000497	0.000499	1
RT15_B6_01	BK16_B8_10	0.999004	0.000499	0.000497	1
BK16_B8_09	BK16_B8_11	0.999004	0.000497	0.000499	1
BK16_B8_11	BK16_B8_14	0.999004	0.000497	0.000499	1
SBOV_02	BK16_B8_10	0.999005	0.000496	0.000499	1
BK16_B8_01	BK16_B8_19	0.999005	0.000496	0.000498	1
SCUR_01	BK16_B3_02	0.999006	0.000495	0.000498	1
SCUR_01	BK16_B8_07	0.999006	0.000495	0.000499	1
BK16_B8_02	BK16_B8_15	0.999006	0.000496	0.000498	1
BK16_B8_04	BK16_B8_09	0.999006	0.000497	0.000496	1
BK16_B8_07	BK16_B8_09	0.999006	0.000498	0.000496	1
BK16_B8_11	BK16_B8_17	0.999006	0.000497	0.000496	1
BK16_B3_02	BK16_B8_03	0.999007	0.000497	0.000496	1
BK16_B8_03	BK16_B8_04	0.999007	0.000497	0.000496	1
BK16_B8_04	BK16_B8_17	0.999007	0.000497	0.000495	1
BK16_B8_06	BK16_B8_14	0.999007	0.000497	0.000496	1
BK16_B3_01	BK16_B8_06	0.999008	0.000498	0.000495	1
BK16_B8_05	BK16_B8_12	0.999008	0.000498	0.000494	1
BK16_B8_06	BK16_B8_13	0.999008	0.000492	0.0005	1
BK16_B8_06	BK16_B8_15	0.999008	0.000496	0.000496	1
BK16_B3_01	BK16_B8_04	0.999009	0.000496	0.000494	1
BK16_B3_02	BK16_B8_09	0.999009	0.000497	0.000494	1
BK16_B3_02	BK16_B8_17	0.999009	0.000496	0.000495	1
BK16_B8_01	BK16_B8_03	0.999009	0.000496	0.000495	1
BK16_B8_01	BK16_B8_09	0.999009	0.000496	0.000494	1
BK16_B8_01	BK16_B8_10	0.999009	0.000491	0.0005	1
BK16_B8_02	BK16_B8_14	0.999009	0.000496	0.000495	1
BK16_B8_04	BK16_B8_14	0.999009	0.000496	0.000495	1
BK16_B8_06	BK16_B8_09	0.999009	0.000498	0.000493	1
BK16_B8_06	BK16_B8_17	0.999009	0.000496	0.000494	1
BK16_B8_07	BK16_B8_14	0.999009	0.000495	0.000496	1
BK16_B8_07	BK16_B8_15	0.999009	0.000496	0.000495	1
SCUR_01	BK16_B8_06	0.99901	0.000493	0.000498	1
BK16_B3_01	BK16_B3_02	0.99901	0.000496	0.000494	1
BK16_B3_02	BK16_B8_19	0.99901	0.000495	0.000495	1
BK16_B8_01	BK16_B8_12	0.99901	0.000496	0.000495	1
BK16_B8_03	BK16_B8_05	0.99901	0.000496	0.000494	1
BK16_B8_04	BK16_B8_15	0.99901	0.000496	0.000494	1
BK16_B8_04	BK16_B8_19	0.99901	0.000495	0.000496	1
SBOV_01	BK16_B8_10	0.999011	0.000492	0.000497	1
BK16_B3_01	BK16_B8_07	0.999011	0.000496	0.000493	1
BK16_B3_02	BK16_B8_12	0.999011	0.000496	0.000493	1
BK16_B8_01	BK16_B8_02	0.999011	0.00049	0.000499	1
BK16_B8_01	BK16_B8_08	0.999011	0.000496	0.000493	1
BK16_B8_01	BK16_B8_15	0.999011	0.000496	0.000493	1
BK16_B8_02	BK16_B8_03	0.999011	0.000496	0.000493	1
BK16_B8_02	BK16_B8_05	0.999011	0.000489	0.0005	1
BK16_B8_04	BK16_B8_07	0.999011	0.00049	0.0005	1
BK16_B8_04	BK16_B8_12	0.999011	0.000496	0.000493	1
BK16_B8_04	BK16_B8_13	0.999011	0.000491	0.000498	1
BK16_B8_05	BK16_B8_09	0.999011	0.000495	0.000494	1
BK16_B8_05	BK16_B8_15	0.999011	0.000495	0.000494	1
BK16_B8_05	BK16_B8_17	0.999011	0.000496	0.000493	1
BK16_B3_02	BK16_B8_14	0.999012	0.000495	0.000493	1
BK16_B3_02	BK16_B8_15	0.999012	0.000495	0.000493	1
BK16_B8_05	BK16_B8_14	0.999012	0.000495	0.000493	1
BK16_B8_07	BK16_B8_12	0.999012	0.000496	0.000492	1
BK16_B8_01	BK16_B8_14	0.999013	0.000495	0.000492	1
BK16_B8_02	BK16_B8_12	0.999013	0.000495	0.000492	1
RT15_B6_01	BK16_B8_13	0.999013	0.000495	0.000492	1
BK16_B8_01	BK16_B8_17	0.999014	0.000495	0.00049	1
BK16_B8_02	BK16_B8_07	0.999014	0.000489	0.000498	1
BK16_B8_02	BK16_B8_17	0.999014	0.000495	0.000491	1
BK16_B8_03	BK16_B8_06	0.999014	0.000495	0.000491	1
BK16_B8_03	BK16_B8_07	0.999014	0.000495	0.000491	1
BK16_B8_04	BK16_B8_08	0.999014	0.000496	0.000491	1
BK16_B8_06	BK16_B8_07	0.999014	0.000489	0.000498	1
BK16_B8_02	BK16_B8_08	0.999015	0.000496	0.00049	1
BK16_B8_06	BK16_B8_08	0.999015	0.000495	0.00049	1
BK16_B8_07	BK16_B8_08	0.999015	0.000495	0.000489	1
BK16_B8_07	BK16_B8_17	0.999015	0.000494	0.000491	1
BK16_B8_13	RT15_B3_01	0.999015	0.000496	0.000489	1
BK16_B8_15	BK16_B8_19	0.999015	0.000493	0.000491	1
SCUR_01	BK16_B8_10	0.999016	0.000488	0.000496	1
BK16_B3_02	BK16_B8_08	0.999017	0.000495	0.000488	1
BK16_B8_05	BK16_B8_08	0.999017	0.000495	0.000488	1
SCUR_01	BK16_B8_19	0.999018	0.000489	0.000493	1
BK16_B8_02	BK16_B8_19	0.999018	0.000493	0.000489	1
SBOV_02	BK16_B8_13	0.99902	0.000492	0.000488	1
BK16_B8_06	BK16_B8_10	0.99902	0.000043	0.000937	29
RT15_B6_01	RT15_B3_01	0.99902	0.00049	0.00049	1
BK16_B8_06	BK16_B8_12	0.999021	0.000494	0.000485	1
BK16_B8_02	BK16_B8_11	0.999023	0.000488	0.00049	1
BK16_B8_03	BK16_B8_10	0.999024	0.000491	0.000485	1
BK16_B8_01	BK16_B8_11	0.999025	0.000487	0.000488	1
BK16_B8_07	BK16_B8_11	0.999025	0.000487	0.000488	1
SBOV_02	SBOV_01	0.999026	0.000483	0.000491	1
BK16_B8_08	BK16_B8_09	0.999026	0.000489	0.000485	1
BK16_B8_09	BK16_B8_15	0.999026	0.000489	0.000485	1
BK16_B8_09	BK16_B8_19	0.999026	0.00049	0.000485	1
BK16_B8_12	BK16_B8_17	0.999026	0.000489	0.000485	1
BK16_B8_03	BK16_B8_15	0.999028	0.000488	0.000484	1
BK16_B8_08	BK16_B8_12	0.999028	0.000488	0.000484	1
BK16_B8_09	BK16_B8_12	0.999028	0.000488	0.000483	1
BK16_B8_10	BK16_B8_19	0.999028	0.000488	0.000485	1
BK16_B8_12	BK16_B8_13	0.999028	0.000488	0.000484	1
BK16_B8_13	BK16_B8_14	0.999028	0.000489	0.000484	1
BK16_B3_01	BK16_B8_09	0.999029	0.000488	0.000483	1
BK16_B3_01	BK16_B8_12	0.999029	0.000488	0.000483	1
BK16_B8_03	BK16_B8_08	0.999029	0.000488	0.000483	1
BK16_B8_08	BK16_B8_14	0.999029	0.000489	0.000483	1
BK16_B8_08	BK16_B8_15	0.999029	0.000488	0.000483	1
BK16_B8_09	BK16_B8_17	0.999029	0.000488	0.000482	1
BK16_B3_01	BK16_B8_08	0.99903	0.000488	0.000482	1
BK16_B8_03	BK16_B8_09	0.99903	0.000488	0.000482	1
BK16_B8_08	BK16_B8_13	0.99903	0.000487	0.000483	1
BK16_B8_08	BK16_B8_17	0.99903	0.000488	0.000482	1
BK16_B8_09	BK16_B8_14	0.99903	0.000488	0.000483	1
BK16_B8_12	BK16_B8_14	0.99903	0.000488	0.000482	1
BK16_B3_01	BK16_B8_17	0.999031	0.000488	0.000482	1
BK16_B3_02	BK16_B8_11	0.999031	0.000485	0.000484	1
BK16_B8_03	BK16_B8_12	0.999031	0.000488	0.000482	1
BK16_B8_09	BK16_B8_13	0.999031	0.000488	0.000482	1
BK16_B8_14	BK16_B8_15	0.999031	0.000488	0.000482	1
SCUR_01	BK16_B8_05	0.999032	0.000013	0.000955	26
BK16_B3_01	BK16_B8_03	0.999032	0.000487	0.000481	1
BK16_B8_03	BK16_B8_17	0.999032	0.000487	0.000481	1
BK16_B8_04	BK16_B8_11	0.999032	0.000486	0.000482	1
BK16_B8_05	BK16_B8_11	0.999032	0.000485	0.000483	1
BK16_B8_06	BK16_B8_11	0.999032	0.000485	0.000483	1
BK16_B8_14	BK16_B8_19	0.999032	0.000488	0.000481	1
BK16_B8_15	BK16_B8_17	0.999032	0.000487	0.00048	1
SCUR_01	BK16_B8_14	0.999033	0.000486	0.000481	1
SCUR_01	BK16_B8_15	0.999033	0.000487	0.000479	1
BK16_B3_01	BK16_B8_14	0.999033	0.000487	0.00048	1
BK16_B3_01	BK16_B8_15	0.999033	0.000487	0.00048	1
BK16_B8_03	BK16_B8_14	0.999033	0.000487	0.00048	1
BK16_B8_10	BK16_B8_13	0.999033	0.000485	0.000482	1
BK16_B8_12	BK16_B8_15	0.999033	0.000487	0.00048	1
BK16_B8_13	BK16_B8_15	0.999033	0.000487	0.00048	1
BK16_B3_01	BK16_B8_19	0.999034	0.000487	0.000479	1
BK16_B8_03	BK16_B8_13	0.999034	0.000487	0.000479	1
BK16_B8_10	BK16_B8_15	0.999034	0.000487	0.000479	1
BK16_B8_10	BK16_B8_17	0.999034	0.000487	0.000479	1
BK16_B8_13	BK16_B8_17	0.999034	0.000487	0.000479	1
BK16_B8_14	BK16_B8_17	0.999034	0.000486	0.00048	1
BK16_B8_17	BK16_B8_19	0.999034	0.000487	0.00048	1
SBOV_02	RT15_B3_01	0.999035	0.000484	0.000481	1
SBOV_01	BK16_B8_13	0.999035	0.000488	0.000477	1
BK16_B3_01	BK16_B8_13	0.999035	0.000486	0.000478	1
BK16_B8_03	BK16_B8_19	0.999035	0.000487	0.000478	1
SCUR_01	BK16_B8_13	0.999036	0.000485	0.000479	1
SCUR_01	BK16_B8_03	0.999037	0.000486	0.000477	1
SCUR_01	BK16_B8_08	0.999037	0.000486	0.000477	1
RT15_B6_01	BK16_B8_11	0.999037	0.000485	0.000478	1
BK16_B8_08	BK16_B8_19	0.999037	0.000486	0.000477	1
BK16_B8_10	BK16_B8_14	0.999037	0.000486	0.000478	1
SCUR_01	BK16_B8_17	0.999038	0.000485	0.000477	1
BK16_B8_11	RT15_B3_01	0.999038	0.000484	0.000478	1
BK16_B8_12	BK16_B8_19	0.999038	0.000485	0.000477	1
SBOV_02	RT15_B6_01	0.999039	0.000484	0.000478	1
SCUR_01	BK16_B3_01	0.999039	0.000486	0.000476	1
BK16_B8_08	BK16_B8_10	0.999039	0.000485	0.000476	1
BK16_B8_13	BK16_B8_19	0.999039	0.000486	0.000476	1
SCUR_01	BK16_B8_12	0.99904	0.000485	0.000475	1
BK16_B8_10	BK16_B8_12	0.99904	0.000485	0.000475	1
BK16_B3_01	BK16_B8_10	0.999042	0.000484	0.000474	1
BK16_B8_09	BK16_B8_10	0.999042	0.000484	0.000474	1
SCUR_01	BK16_B8_09	0.999043	0.000484	0.000473	1
SBOV_01	RT15_B3_01	0.99905	0.000479	0.000472	1
SBOV_02	BK16_B8_11	0.999051	0.00048	0.000469	1
SBOV_01	RT15_B6_01	0.999054	0.000477	0.000469	1
BK16_B8_02	RT15_B6_01	0.999058	0.00048	0.000462	1
BK16_B8_05	RT15_B6_01	0.999058	0.000481	0.000461	1
SBOV_01	BK16_B8_11	0.999059	0.000477	0.000464	1
BK16_B3_02	RT15_B6_01	0.999059	0.000481	0.00046	1
BK16_B8_05	RT15_B3_01	0.99906	0.000482	0.000459	1
BK16_B8_02	RT15_B3_01	0.999061	0.00048	0.000458	1
BK16_B8_06	RT15_B3_01	0.999061	0.000482	0.000457	1
BK16_B8_01	RT15_B6_01	0.999062	0.000481	0.000458	1
BK16_B8_04	RT15_B6_01	0.999062	0.000481	0.000457	1
BK16_B8_04	RT15_B3_01	0.999062	0.000481	0.000457	1
BK16_B8_07	RT15_B3_01	0.999062	0.000481	0.000457	1
BK16_B3_02	RT15_B3_01	0.999063	0.00048	0.000457	1
BK16_B8_06	RT15_B6_01	0.999065	0.00048	0.000456	1
BK16_B8_01	RT15_B3_01	0.999066	0.00048	0.000454	1
RT15_B6_01	BK16_B8_07	0.999066	0.000479	0.000455	1
SBOV_02	BK16_B8_06	0.999068	0.000477	0.000455	1
SBOV_02	BK16_B8_02	0.999069	0.000477	0.000454	1
SBOV_01	BK16_B8_19	0.999071	0.000459	0.00047	1
SBOV_02	BK16_B8_05	0.999072	0.000477	0.000451	1
SBOV_02	BK16_B8_01	0.999074	0.000476	0.00045	1
SBOV_02	BK16_B3_02	0.999075	0.000476	0.000449	1
SBOV_02	BK16_B8_04	0.999076	0.000476	0.000449	1
SBOV_02	BK16_B8_07	0.999076	0.000476	0.000448	1
SBOV_01	BK16_B8_15	0.999077	0.000458	0.000464	1
SBOV_01	BK16_B8_03	0.999078	0.000458	0.000465	1
SBOV_01	BK16_B8_12	0.999079	0.000457	0.000463	1
SBOV_01	BK16_B8_14	0.999079	0.000457	0.000464	1
SBOV_01	BK16_B8_17	0.999079	0.000458	0.000463	1
SBOV_01	BK16_B8_08	0.99908	0.000457	0.000463	1
SBOV_01	BK16_B8_02	0.999081	0.000472	0.000448	1
SBOV_01	BK16_B3_01	0.999082	0.000456	0.000463	1
SBOV_01	BK16_B8_09	0.999082	0.000457	0.000461	1
SBOV_01	BK16_B8_05	0.999083	0.000473	0.000445	1
SBOV_01	BK16_B8_04	0.999084	0.000471	0.000445	1
SBOV_01	BK16_B8_06	0.999084	0.000471	0.000445	1
SBOV_01	BK16_B8_01	0.999085	0.000471	0.000444	1
SBOV_01	BK16_B3_02	0.999086	0.000471	0.000443	1
SBOV_01	BK16_B8_07	0.999087	0.00047	0.000443	1
BK16_B8_19	RT15_B3_01	0.999146	0.000426	0.000428	1
BK16_B8_17	RT15_B3_01	0.999148	0.000426	0.000426	1
SCUR_01	BK16_B8_04	0.99915	0.000008	0.000842	26
BK16_B8_08	RT15_B3_01	0.999151	0.000425	0.000424	1
BK16_B8_14	RT15_B3_01	0.999151	0.000425	0.000424	1
BK16_B8_15	RT15_B3_01	0.999151	0.000426	0.000423	1
BK16_B3_01	RT15_B3_01	0.999153	0.000424	0.000422	1
BK16_B8_03	RT15_B3_01	0.999154	0.000424	0.000421	1
BK16_B8_09	RT15_B3_01	0.999154	0.000424	0.000422	1
BK16_B8_12	RT15_B3_01	0.999154	0.000425	0.000422	1
SBOV_02	BK16_B8_19	0.999173	0.00037	0.000457	1
SBOV_02	BK16_B8_17	0.999183	0.000367	0.00045	1
SBOV_02	BK16_B8_14	0.999185	0.000365	0.000449	1
SBOV_02	BK16_B8_15	0.999185	0.000366	0.000449	1
SBOV_02	BK16_B8_12	0.999195	0.000361	0.000444	1
SBOV_02	BK16_B8_03	0.999196	0.000359	0.000444	1
SBOV_02	BK16_B8_08	0.999196	0.00036	0.000443	1
SBOV_02	BK16_B8_09	0.999202	0.000358	0.00044	1
SBOV_02	BK16_B3_01	0.999205	0.000354	0.000441	1
BK16_B8_05	BK16_B8_19	0.999269	0.000032	0.000698	35
SCUR_01	BK16_B8_01	0.999325	0.000003	0.000672	29
BK16_B3_01	RT15_B6_01	1	0	0	1
BK16_B8_03	RT15_B6_01	1	0	0	1
RT15_B6_01	BK16_B8_08	1	0	0	1
RT15_B6_01	BK16_B8_09	1	0	0	1
RT15_B6_01	BK16_B8_12	1	0	0	1
RT15_B6_01	BK16_B8_14	1	0	0	1
RT15_B6_01	BK16_B8_15	1	0	0	1
RT15_B6_01	BK16_B8_17	1	0	0	1
RT15_B6_01	BK16_B8_19	1	0	0	1
