# Supplementary material for: Genomic evidence of contemporary hybridization between Schistosoma species
Source: PLoS Pathog. 2022 Aug 8;18(8):e1010706. doi: 10.1371/journal.ppat.1010706 (PMC9387932; doi:10.1371/journal.ppat.1010706)
Supplement: S9 Table — Variants found as homozygous reference alleles in all three indicated S. curassoni samples and as homozygous alternate alleles in all three indicated S. bovis populations were considered potentially fixed variants between species. (CSV) [file ppat.1010706.s009.csv]

Sample ID	Species	Homozygous ref (fixed in S. curassoni)	Heterozygous	Homozygous alt (fixed in S. bovis)	Missing	Proportion of heterozygous variants	Notes
SGUI_01	S. guineensis	114208	12804	134597	47431	0.04
SHAE_04	S. haematobium	67607	2790	77369	161274	0.01
SHAE_01	S. haematobium	97340	3611	128669	79420	0.01
SHAE_03	S. haematobium	93758	4527	107304	103451	0.01
SHAE_05	S. haematobium	94806	4771	109974	99489	0.02
SHAE_02	S. haematobium	94376	4873	107554	102237	0.02
SINT_01	S. intercalatum	85935	2968	134026	86111	0.01
SMAG_01	S. margrebowiei	63087	1381	56416	188156	0.00
SMAT_01	S. matthei	78126	2904	103464	124546	0.01
RT15_B6_01	Schistosoma bovis	0	0	309040	0	0.00	Used to define S. bovis alleles
SBOV_01	Schistosoma bovis	0	0	309040	0	0.00	Used to define S. bovis alleles
SBOV_02	Schistosoma bovis	0	0	309040	0	0.00	Used to define S. bovis alleles
RT15_B3_01	Schistosoma bovis	4298	13333	278612	12797	0.04
BK16_B8_10	Schistosoma bovis-Schistosoma curassoni	157177	117521	9714	24628	0.38
BK16_B8_11	Schistosoma bovis-Schistosoma curassoni	61742	133743	107382	6173	0.43
BK16_B8_13	Schistosoma bovis-Schistosoma curassoni	109821	191549	5828	1842	0.62
BK16_B8_07	Schistosoma bovis-Schistosoma curassoni	75314	222963	7656	3107	0.72
BK16_B8_04	Schistosoma bovis-Schistosoma curassoni	72591	227491	7394	1564	0.74
BK16_B3_02	Schistosoma bovis-Schistosoma curassoni	71744	228020	7702	1574	0.74
BK16_B8_01	Schistosoma bovis-Schistosoma curassoni	33204	266591	7750	1495	0.86
BK16_B8_05	Schistosoma bovis-Schistosoma curassoni	30197	269334	7974	1535	0.87
BK16_B8_06	Schistosoma bovis-Schistosoma curassoni	30154	269351	7944	1591	0.87
BK16_B8_02	Schistosoma bovis-Schistosoma curassoni	29149	270315	7945	1631	0.87
BK16_B3_01	Schistosoma curassoni	309040	0	0	0	0.00	Used to define S. curassoni alleles
BK16_B8_03	Schistosoma curassoni	309040	0	0	0	0.00	Used to define S. curassoni alleles
SCUR_01	Schistosoma curassoni	309040	0	0	0	0.00	Used to define S. curassoni alleles
BK16_B8_19	Schistosoma curassoni	291982	8190	1793	7075	0.03
BK16_B8_14	Schistosoma curassoni	297460	8696	1334	1550	0.03
BK16_B8_15	Schistosoma curassoni	296813	8702	1601	1924	0.03
BK16_B8_12	Schistosoma curassoni	297319	9015	1771	935	0.03
BK16_B8_17	Schistosoma curassoni	297224	9199	1497	1120	0.03
BK16_B8_08	Schistosoma curassoni	297157	9263	1377	1243	0.03
BK16_B8_09	Schistosoma curassoni	297428	9337	1288	987	0.03
