# Supplementary material for: Genomic evidence of contemporary hybridization between Schistosoma species
Source: PLoS Pathog. 2022 Aug 8;18(8):e1010706. doi: 10.1371/journal.ppat.1010706 (PMC9387932; doi:10.1371/journal.ppat.1010706)
Supplement: S10 Table — The Bayesian clustering software NEWHYBRIDS was used to assign each sample into different hybrid categories (pure S. bovis, pure S. curassoni, F1, F2 or F1 backcross). We randomly subsampled 15 sets of 300 bi-allelic autosomal variants and ran NEWHYBRIDS for 150,000 sweeps of burn-in and 500,000 sweeps of data collection. Results are reported as the mean and standard deviation (in parentheses) of all 15 runs. (CSV) [file ppat.1010706.s010.csv]

Sample	Pure S. curassoni	Pure S. bovis	F1	F2	F1 backcross S. bovis	F1 backcross S. curassoni
BK16_B3_01	1 (0)	0 (0)	0 (0)	0 (0)	0 (0)	0 (0)
BK16_B3_02	0 (0)	0 (0)	1 (0)	0 (0)	0 (0)	0 (0)
BK16_B8_01	0 (0)	0 (0)	1 (0)	0 (0)	0 (0)	0 (0)
BK16_B8_02	0 (0)	0 (0)	1 (0)	0 (0)	0 (0)	0 (0)
BK16_B8_03	1 (0)	0 (0)	0 (0)	0 (0)	0 (0)	0 (0)
BK16_B8_04	0 (0)	0 (0)	1 (0)	0 (0)	0 (0)	0 (0)
BK16_B8_05	0 (0)	0 (0)	1 (0)	0 (0)	0 (0)	0 (0)
BK16_B8_06	0 (0)	0 (0)	1 (0)	0 (0)	0 (0)	0 (0)
BK16_B8_07	0 (0)	0 (0)	1 (0)	0 (0)	0 (0)	0 (0)
BK16_B8_08	1 (0)	0 (0)	0 (0)	0 (0)	0 (0)	0 (0)
BK16_B8_09	1 (0)	0 (0)	0 (0)	0 (0)	0 (0)	0 (0)
BK16_B8_10	0 (0)	0 (0)	0 (0)	0 (0)	0 (0)	1 (0)
BK16_B8_11	0 (0)	0 (0)	0 (0)	0.73 (0.41)	0.27 (0.41)	0 (0)
BK16_B8_12	1 (0)	0 (0)	0 (0)	0 (0)	0 (0)	0 (0)
BK16_B8_13	0 (0)	0 (0)	0 (0)	0 (0)	0 (0)	1 (0)
BK16_B8_14	1 (0)	0 (0)	0 (0)	0 (0)	0 (0)	0 (0)
BK16_B8_15	1 (0)	0 (0)	0 (0)	0 (0)	0 (0)	0 (0)
BK16_B8_17	1 (0)	0 (0)	0 (0)	0 (0)	0 (0)	0 (0)
BK16_B8_19	1 (0)	0 (0)	0 (0)	0 (0)	0 (0)	0 (0)
RT15_B3_01	0 (0)	1 (0)	0 (0)	0 (0)	0 (0)	0 (0)
RT15_B6_01	0 (0)	1 (0)	0 (0)	0 (0)	0 (0)	0 (0)
SBOV_01	0 (0)	1 (0)	0 (0)	0 (0)	0 (0)	0 (0)
SBOV_02	0 (0)	1 (0)	0 (0)	0 (0)	0 (0)	0 (0)
SCUR_01	1 (0)	0 (0)	0 (0)	0 (0)	0 (0)	0 (0)
