# Supplementary material for: Genomic evidence of contemporary hybridization between Schistosoma species
Source: PLoS Pathog. 2022 Aug 8;18(8):e1010706. doi: 10.1371/journal.ppat.1010706 (PMC9387932; doi:10.1371/journal.ppat.1010706)
Supplement: S11 Table — (CSV) [file ppat.1010706.s011.csv]

Sample information	Sample information		Whole-genome sequencing	Whole-genome sequencing	Genotyping	Genotyping	Genotyping
Sample ID	Host ID	Type	1-7+Z	Mitochondrial	cox1	ITS-rDNA	Preliminary ID	Genotype vs WGS
BK16_B3_02	BK16_B3	Adult	F1	S. bovis	S. bovis	S. bovis/S. curassoni	Hybrid	Match
BK16_B8_01	BK16_B8	Adult	F1	S. bovis	S. bovis	S. bovis/S. curassoni	Hybrid	Match
BK16_B8_02	BK16_B8	Adult	F1	S. bovis	S. bovis	S. bovis/S. curassoni	Hybrid	Match
BK16_B8_04	BK16_B8	Adult	F1	S. bovis	S. bovis	S. bovis/S. curassoni	Hybrid	Match
BK16_B8_05	BK16_B8	Adult	F1	S. bovis	S. bovis	S. bovis/S. curassoni	Hybrid	Match
BK16_B8_06	BK16_B8	Adult	F1	S. bovis	S. bovis	S. bovis/S. curassoni	Hybrid	Match
BK16_B8_07	BK16_B8	Miracidia	F1	S. bovis	S. bovis	S. bovis/S. curassoni	Hybrid	Match
BK16_B8_13	BK16_B8	Miracidia	F1 backcross (S. curassoni)	S. curassoni	S. curassoni	S. curassoni	S. curassoni	Mismatch
BK16_B8_10	BK16_B8	Miracidia	F1 backcross (S. curassoni)	S. bovis	S. bovis	S. bovis/S. curassoni	Hybrid	Match
BK16_B8_11	BK16_B8	Miracidia	Ambiguous backcross to S. bovis	S. bovis	S. bovis	S. bovis	S. bovis	Mismatch
RT15_B3_01	RT15_B3	Adult	S. bovis	S. bovis	NA	NA	NA	NA
RT15_B6_01	RT15_B6	Adult	S. bovis	S. bovis	S. bovis	S. bovis	S. bovis	Match
BK16_B3_01	BK16_B3	Adult	S. curassoni	S. curassoni	S. curassoni	S. curassoni	S. curassoni	Match
BK16_B8_03	BK16_B8	Adult	S. curassoni	S. curassoni	S. curassoni	S. curassoni	S. curassoni	Match
BK16_B8_08	BK16_B8	Miracidia	S. curassoni	S. curassoni	S. curassoni	S. curassoni	S. curassoni	Match
BK16_B8_09	BK16_B8	Miracidia	S. curassoni	S. curassoni	S. curassoni	S. curassoni	S. curassoni	Match
BK16_B8_15	BK16_B8	Miracidia	S. curassoni	S. curassoni	S. curassoni	S. curassoni	S. curassoni	Match
BK16_B8_17	BK16_B8	Miracidia	S. curassoni	S. curassoni	S. curassoni	S. curassoni	S. curassoni	Match
BK16_B8_19	BK16_B8	Miracidia	S. curassoni	S. curassoni	S. curassoni	S. curassoni	S. curassoni	Match
BK16_B8_12	BK16_B8	Miracidia	S. curassoni	S. curassoni	S. bovis	S. curassoni	Hybrid	Mismatch
BK16_B8_14	BK16_B8	Miracidia	S. curassoni	S. curassoni	S. curassoni	S. bovis/S. curassoni	Hybrid	Mismatch
