# Supplementary material for: Genomic evidence of contemporary hybridization between Schistosoma species
Source: PLoS Pathog. 2022 Aug 8;18(8):e1010706. doi: 10.1371/journal.ppat.1010706 (PMC9387932; doi:10.1371/journal.ppat.1010706)
Supplement: S12 Table — (CSV) [file ppat.1010706.s012.csv]

Read type	study_accession	sample_accession	secondary_sample_accession	experiment_accession	run_accession	submission_accession	tax_id	scientific_name	library_name	read_count	run_alias	fastq_ftp	submitted_ftp	sra_ftp
PacBio	PRJEB3054	SAMEA4949935	ERS2768615	ERX3605089	ERR3609582	ERA2172643	6186	Schistosoma curassoni	23380842	2156088	SC_PacBio_RUN_m54097_181016_122013_1	ftp.sra.ebi.ac.uk/vol1/fastq/ERR360/002/ERR3609582/ERR3609582_subreads.fastq.gz	ftp.sra.ebi.ac.uk/vol1/run/ERR360/ERR3609582/m54097_181016_122013.subreads.bam
PacBio	PRJEB3054	SAMEA4949935	ERS2768615	ERX3605090	ERR3609583	ERA2172643	6186	Schistosoma curassoni	23380842	264862	SC_PacBio_RUN_m54097_181017_153415_1	ftp.sra.ebi.ac.uk/vol1/fastq/ERR360/003/ERR3609583/ERR3609583_subreads.fastq.gz	ftp.sra.ebi.ac.uk/vol1/run/ERR360/ERR3609583/m54097_181017_153415.subreads.bam
PacBio	PRJEB3054	SAMEA4949935	ERS2768615	ERX3605091	ERR3609584	ERA2172643	6186	Schistosoma curassoni	23380842	178311	SC_PacBio_RUN_m54097_181018_163903_1	ftp.sra.ebi.ac.uk/vol1/fastq/ERR360/004/ERR3609584/ERR3609584_subreads.fastq.gz	ftp.sra.ebi.ac.uk/vol1/run/ERR360/ERR3609584/m54097_181018_163903.subreads.bam
PacBio	PRJEB3054	SAMEA4949935	ERS2768615	ERX3622858	ERR3629060	ERA2191867	6186	Schistosoma curassoni	23380842	476473	SC_PacBio_RUN_m54097_181024_150032_1	ftp.sra.ebi.ac.uk/vol1/fastq/ERR362/000/ERR3629060/ERR3629060_subreads.fastq.gz	ftp.sra.ebi.ac.uk/vol1/run/ERR362/ERR3629060/m54097_181024_150032.subreads.bam
PacBio	PRJEB3054	SAMEA4949935	ERS2768615	ERX3622859	ERR3629061	ERA2191867	6186	Schistosoma curassoni	23380842	724090	SC_PacBio_RUN_m54205_181025_125323_1	ftp.sra.ebi.ac.uk/vol1/fastq/ERR362/001/ERR3629061/ERR3629061_subreads.fastq.gz	ftp.sra.ebi.ac.uk/vol1/run/ERR362/ERR3629061/m54205_181025_125323.subreads.bam
PacBio	PRJEB3054	SAMEA4949935	ERS2768615	ERX3622860	ERR3629062	ERA2191867	6186	Schistosoma curassoni	23380842	605535	SC_PacBio_RUN_m54205_181025_230534_1	ftp.sra.ebi.ac.uk/vol1/fastq/ERR362/002/ERR3629062/ERR3629062_subreads.fastq.gz	ftp.sra.ebi.ac.uk/vol1/run/ERR362/ERR3629062/m54205_181025_230534.subreads.bam
PacBio	PRJEB3054	SAMEA4949935	ERS2768615	ERX3622861	ERR3629063	ERA2191867	6186	Schistosoma curassoni	23380842	842836	SC_PacBio_RUN_m54205_181026_140330_1	ftp.sra.ebi.ac.uk/vol1/fastq/ERR362/003/ERR3629063/ERR3629063_subreads.fastq.gz	ftp.sra.ebi.ac.uk/vol1/run/ERR362/ERR3629063/m54205_181026_140330.subreads.bam
PacBio	PRJEB3054	SAMEA4949935	ERS2768615	ERX3622862	ERR3629064	ERA2191867	6186	Schistosoma curassoni	23380842	698139	SC_PacBio_RUN_m54205_181027_001545_1	ftp.sra.ebi.ac.uk/vol1/fastq/ERR362/004/ERR3629064/ERR3629064_subreads.fastq.gz	ftp.sra.ebi.ac.uk/vol1/run/ERR362/ERR3629064/m54205_181027_001545.subreads.bam
