# Supplementary material for: Genomic evidence of contemporary hybridization between Schistosoma species
Source: PLoS Pathog. 2022 Aug 8;18(8):e1010706. doi: 10.1371/journal.ppat.1010706 (PMC9387932; doi:10.1371/journal.ppat.1010706)
Supplement: S13 Table — (CSV) [file ppat.1010706.s013.csv]

DNA region	Taxon	Primer name and direction	Sequence		Citation
ITS	Schistosoma spp.	ETTS1 (forward)	TGCTTAAGTTCAGCGGGT		1
ITS	Schistosoma spp.	ETTS2 (reverse)	AACAAGGTTTCCGTAGGTGAA		1
cox1	Schistosoma spp.	Asm1 (forward)	TTTTTTGGTCATCCTGAGGTGTAT		2
cox1	Schistosoma spp.	ShR	TGATAATCAATGACCCTGCAATAA		2
cox1	Schistosoma spp.	SbR	CACAGGATCAGACAAACGAGTACC		2
References
1	Kane RA, Rollinson D. Repetitive sequences in the ribosomal DNA internal transcribed spacer of Schistosoma haematobium, Schistosoma intercalatum and Schistosoma mattheei. Mol Biochem Parasitol. 1994 Jan;63(1):153�6.
2	Webster BL, Rollinson D, Stothard JR, Huyse T. Rapid diagnostic multiplex PCR (RD-PCR) to discriminate Schistosoma haematobium and S. bovis. J Helminthol. 2010 Mar;84(1):107�14.
