# Supplementary material for: Genomic evidence of contemporary hybridization between Schistosoma species
Source: PLoS Pathog. 2022 Aug 8;18(8):e1010706. doi: 10.1371/journal.ppat.1010706 (PMC9387932; doi:10.1371/journal.ppat.1010706)
Supplement: S14 Table — Raw Illumina reads used for population genomic analyses, location of reads. (CSV) [file ppat.1010706.s014.csv]

Publication	Sample	sample_title	study_accession	sample_accession	secondary_sample_accession	experiment_accession	run_accession	submission_accession	fastq_ftp	submitted_ftp
Herein	BK16_B3_01	Schistosoma curassoni	PRJEB22769	SAMEA104448987	ERS2066929	ERX5549769	ERR5908628	ERA4264683	ftp.sra.ebi.ac.uk/vol1/fastq/ERR590/008/ERR5908628/ERR5908628_1.fastq.gz;ftp.sra.ebi.ac.uk/vol1/fastq/ERR590/008/ERR5908628/ERR5908628_2.fastq.gz	ftp.sra.ebi.ac.uk/vol1/run/ERR590/ERR5908628/24576_7#4.cram
Herein	BK16_B3_01	Schistosoma curassoni	PRJEB22769	SAMEA104448987	ERS2066929	ERX5549770	ERR5908629	ERA4264683	ftp.sra.ebi.ac.uk/vol1/fastq/ERR590/009/ERR5908629/ERR5908629_1.fastq.gz;ftp.sra.ebi.ac.uk/vol1/fastq/ERR590/009/ERR5908629/ERR5908629_2.fastq.gz	ftp.sra.ebi.ac.uk/vol1/run/ERR590/ERR5908629/24576_8#4.cram
Herein	BK16_B3_02	Schistosoma bovis x Schistosoma curassoni	PRJEB22769	SAMEA104448988	ERS2066930	ERX3015351	ERR3012899	ERA1697432	ftp.sra.ebi.ac.uk/vol1/fastq/ERR301/009/ERR3012899/ERR3012899_1.fastq.gz;ftp.sra.ebi.ac.uk/vol1/fastq/ERR301/009/ERR3012899/ERR3012899_2.fastq.gz	ftp.sra.ebi.ac.uk/vol1/run/ERR301/ERR3012899/24576_7#5.cram
Herein	BK16_B3_02	Schistosoma bovis x Schistosoma curassoni	PRJEB22769	SAMEA104448988	ERS2066930	ERX3015361	ERR3012909	ERA1697432	ftp.sra.ebi.ac.uk/vol1/fastq/ERR301/009/ERR3012909/ERR3012909_1.fastq.gz;ftp.sra.ebi.ac.uk/vol1/fastq/ERR301/009/ERR3012909/ERR3012909_2.fastq.gz	ftp.sra.ebi.ac.uk/vol1/run/ERR301/ERR3012909/24576_8#5.cram
Herein	BK16_B8_01	Schistosoma bovis x Schistosoma curassoni	PRJEB22769	SAMEA104448989	ERS2066931	ERX3015352	ERR3012900	ERA1697432	ftp.sra.ebi.ac.uk/vol1/fastq/ERR301/000/ERR3012900/ERR3012900_1.fastq.gz;ftp.sra.ebi.ac.uk/vol1/fastq/ERR301/000/ERR3012900/ERR3012900_2.fastq.gz	ftp.sra.ebi.ac.uk/vol1/run/ERR301/ERR3012900/24576_7#6.cram
Herein	BK16_B8_01	Schistosoma bovis x Schistosoma curassoni	PRJEB22769	SAMEA104448989	ERS2066931	ERX3015362	ERR3012910	ERA1697432	ftp.sra.ebi.ac.uk/vol1/fastq/ERR301/000/ERR3012910/ERR3012910_1.fastq.gz;ftp.sra.ebi.ac.uk/vol1/fastq/ERR301/000/ERR3012910/ERR3012910_2.fastq.gz	ftp.sra.ebi.ac.uk/vol1/run/ERR301/ERR3012910/24576_8#6.cram
Herein	BK16_B8_02	Schistosoma bovis x Schistosoma curassoni	PRJEB22769	SAMEA104448990	ERS2066932	ERX3015353	ERR3012901	ERA1697432	ftp.sra.ebi.ac.uk/vol1/fastq/ERR301/001/ERR3012901/ERR3012901_1.fastq.gz;ftp.sra.ebi.ac.uk/vol1/fastq/ERR301/001/ERR3012901/ERR3012901_2.fastq.gz	ftp.sra.ebi.ac.uk/vol1/run/ERR301/ERR3012901/24576_7#7.cram
Herein	BK16_B8_02	Schistosoma bovis x Schistosoma curassoni	PRJEB22769	SAMEA104448990	ERS2066932	ERX3015363	ERR3012911	ERA1697432	ftp.sra.ebi.ac.uk/vol1/fastq/ERR301/001/ERR3012911/ERR3012911_1.fastq.gz;ftp.sra.ebi.ac.uk/vol1/fastq/ERR301/001/ERR3012911/ERR3012911_2.fastq.gz	ftp.sra.ebi.ac.uk/vol1/run/ERR301/ERR3012911/24576_8#7.cram
Herein	BK16_B8_03	Schistosoma curassoni	PRJEB22769	SAMEA104448991	ERS2066933	ERX3015354	ERR3012902	ERA1697432	ftp.sra.ebi.ac.uk/vol1/fastq/ERR301/002/ERR3012902/ERR3012902_1.fastq.gz;ftp.sra.ebi.ac.uk/vol1/fastq/ERR301/002/ERR3012902/ERR3012902_2.fastq.gz	ftp.sra.ebi.ac.uk/vol1/run/ERR301/ERR3012902/24576_7#8.cram
Herein	BK16_B8_03	Schistosoma curassoni	PRJEB22769	SAMEA104448991	ERS2066933	ERX3015364	ERR3012912	ERA1697432	ftp.sra.ebi.ac.uk/vol1/fastq/ERR301/002/ERR3012912/ERR3012912_1.fastq.gz;ftp.sra.ebi.ac.uk/vol1/fastq/ERR301/002/ERR3012912/ERR3012912_2.fastq.gz	ftp.sra.ebi.ac.uk/vol1/run/ERR301/ERR3012912/24576_8#8.cram
Herein	BK16_B8_04	Schistosoma bovis x Schistosoma curassoni	PRJEB22769	SAMEA104448992	ERS2066934	ERX3015355	ERR3012903	ERA1697432	ftp.sra.ebi.ac.uk/vol1/fastq/ERR301/003/ERR3012903/ERR3012903_1.fastq.gz;ftp.sra.ebi.ac.uk/vol1/fastq/ERR301/003/ERR3012903/ERR3012903_2.fastq.gz	ftp.sra.ebi.ac.uk/vol1/run/ERR301/ERR3012903/24576_7#9.cram
Herein	BK16_B8_04	Schistosoma bovis x Schistosoma curassoni	PRJEB22769	SAMEA104448992	ERS2066934	ERX3015365	ERR3012913	ERA1697432	ftp.sra.ebi.ac.uk/vol1/fastq/ERR301/003/ERR3012913/ERR3012913_1.fastq.gz;ftp.sra.ebi.ac.uk/vol1/fastq/ERR301/003/ERR3012913/ERR3012913_2.fastq.gz	ftp.sra.ebi.ac.uk/vol1/run/ERR301/ERR3012913/24576_8#9.cram
Herein	BK16_B8_05	Schistosoma bovis x Schistosoma curassoni	PRJEB22769	SAMEA104448993	ERS2066935	ERX3015356	ERR3012904	ERA1697432	ftp.sra.ebi.ac.uk/vol1/fastq/ERR301/004/ERR3012904/ERR3012904_1.fastq.gz;ftp.sra.ebi.ac.uk/vol1/fastq/ERR301/004/ERR3012904/ERR3012904_2.fastq.gz	ftp.sra.ebi.ac.uk/vol1/run/ERR301/ERR3012904/24576_7#10.cram
Herein	BK16_B8_05	Schistosoma bovis x Schistosoma curassoni	PRJEB22769	SAMEA104448993	ERS2066935	ERX3015366	ERR3012914	ERA1697432	ftp.sra.ebi.ac.uk/vol1/fastq/ERR301/004/ERR3012914/ERR3012914_1.fastq.gz;ftp.sra.ebi.ac.uk/vol1/fastq/ERR301/004/ERR3012914/ERR3012914_2.fastq.gz	ftp.sra.ebi.ac.uk/vol1/run/ERR301/ERR3012914/24576_8#10.cram
Herein	BK16_B8_06	Schistosoma bovis x Schistosoma curassoni	PRJEB22769	SAMEA104448994	ERS2066936	ERX3015357	ERR3012905	ERA1697432	ftp.sra.ebi.ac.uk/vol1/fastq/ERR301/005/ERR3012905/ERR3012905_1.fastq.gz;ftp.sra.ebi.ac.uk/vol1/fastq/ERR301/005/ERR3012905/ERR3012905_2.fastq.gz	ftp.sra.ebi.ac.uk/vol1/run/ERR301/ERR3012905/24576_7#11.cram
Herein	BK16_B8_06	Schistosoma bovis x Schistosoma curassoni	PRJEB22769	SAMEA104448994	ERS2066936	ERX3015367	ERR3012915	ERA1697432	ftp.sra.ebi.ac.uk/vol1/fastq/ERR301/005/ERR3012915/ERR3012915_1.fastq.gz;ftp.sra.ebi.ac.uk/vol1/fastq/ERR301/005/ERR3012915/ERR3012915_2.fastq.gz	ftp.sra.ebi.ac.uk/vol1/run/ERR301/ERR3012915/24576_8#11.cram
Herein	BK16_B8_07	Schistosoma bovis x Schistosoma curassoni	PRJEB22769	SAMEA5053753	ERS2864932	ERX5560263	ERR5919547	ERA4276477	ftp.sra.ebi.ac.uk/vol1/fastq/ERR591/007/ERR5919547/ERR5919547_1.fastq.gz;ftp.sra.ebi.ac.uk/vol1/fastq/ERR591/007/ERR5919547/ERR5919547_2.fastq.gz	ftp.sra.ebi.ac.uk/vol1/run/ERR591/ERR5919547/27505_7#1.cram
Herein	BK16_B8_07	Schistosoma bovis x Schistosoma curassoni	PRJEB22769	SAMEA5053753	ERS2864932	ERX5560270	ERR5919554	ERA4276477	ftp.sra.ebi.ac.uk/vol1/fastq/ERR591/004/ERR5919554/ERR5919554_1.fastq.gz;ftp.sra.ebi.ac.uk/vol1/fastq/ERR591/004/ERR5919554/ERR5919554_2.fastq.gz	ftp.sra.ebi.ac.uk/vol1/run/ERR591/ERR5919554/27505_8#1.cram
Herein	BK16_B8_08	Schistosoma curassoni	PRJEB22769	SAMEA5053754	ERS2864933	ERX5560264	ERR5919548	ERA4276477	ftp.sra.ebi.ac.uk/vol1/fastq/ERR591/008/ERR5919548/ERR5919548_1.fastq.gz;ftp.sra.ebi.ac.uk/vol1/fastq/ERR591/008/ERR5919548/ERR5919548_2.fastq.gz	ftp.sra.ebi.ac.uk/vol1/run/ERR591/ERR5919548/27505_7#2.cram
Herein	BK16_B8_08	Schistosoma curassoni	PRJEB22769	SAMEA5053754	ERS2864933	ERX5560271	ERR5919555	ERA4276477	ftp.sra.ebi.ac.uk/vol1/fastq/ERR591/005/ERR5919555/ERR5919555_1.fastq.gz;ftp.sra.ebi.ac.uk/vol1/fastq/ERR591/005/ERR5919555/ERR5919555_2.fastq.gz	ftp.sra.ebi.ac.uk/vol1/run/ERR591/ERR5919555/27505_8#2.cram
Herein	BK16_B8_09	Schistosoma curassoni	PRJEB22769	SAMEA5053755	ERS2864934	ERX5560265	ERR5919549	ERA4276477	ftp.sra.ebi.ac.uk/vol1/fastq/ERR591/009/ERR5919549/ERR5919549_1.fastq.gz;ftp.sra.ebi.ac.uk/vol1/fastq/ERR591/009/ERR5919549/ERR5919549_2.fastq.gz	ftp.sra.ebi.ac.uk/vol1/run/ERR591/ERR5919549/27505_7#3.cram
Herein	BK16_B8_09	Schistosoma curassoni	PRJEB22769	SAMEA5053755	ERS2864934	ERX5560272	ERR5919556	ERA4276477	ftp.sra.ebi.ac.uk/vol1/fastq/ERR591/006/ERR5919556/ERR5919556_1.fastq.gz;ftp.sra.ebi.ac.uk/vol1/fastq/ERR591/006/ERR5919556/ERR5919556_2.fastq.gz	ftp.sra.ebi.ac.uk/vol1/run/ERR591/ERR5919556/27505_8#3.cram
Herein	BK16_B8_10	Schistosoma bovis x Schistosoma curassoni	PRJEB22769	SAMEA5053756	ERS2864935	ERX5560266	ERR5919550	ERA4276477	ftp.sra.ebi.ac.uk/vol1/fastq/ERR591/000/ERR5919550/ERR5919550_1.fastq.gz;ftp.sra.ebi.ac.uk/vol1/fastq/ERR591/000/ERR5919550/ERR5919550_2.fastq.gz	ftp.sra.ebi.ac.uk/vol1/run/ERR591/ERR5919550/27505_7#4.cram
Herein	BK16_B8_10	Schistosoma bovis x Schistosoma curassoni	PRJEB22769	SAMEA5053756	ERS2864935	ERX5560273	ERR5919557	ERA4276477	ftp.sra.ebi.ac.uk/vol1/fastq/ERR591/007/ERR5919557/ERR5919557_1.fastq.gz;ftp.sra.ebi.ac.uk/vol1/fastq/ERR591/007/ERR5919557/ERR5919557_2.fastq.gz	ftp.sra.ebi.ac.uk/vol1/run/ERR591/ERR5919557/27505_8#4.cram
Herein	BK16_B8_11	Schistosoma bovis x Schistosoma curassoni	PRJEB22769	SAMEA5053757	ERS2864936	ERX5560267	ERR5919551	ERA4276477	ftp.sra.ebi.ac.uk/vol1/fastq/ERR591/001/ERR5919551/ERR5919551_1.fastq.gz;ftp.sra.ebi.ac.uk/vol1/fastq/ERR591/001/ERR5919551/ERR5919551_2.fastq.gz	ftp.sra.ebi.ac.uk/vol1/run/ERR591/ERR5919551/27505_7#5.cram
Herein	BK16_B8_11	Schistosoma bovis x Schistosoma curassoni	PRJEB22769	SAMEA5053757	ERS2864936	ERX5560274	ERR5919558	ERA4276477	ftp.sra.ebi.ac.uk/vol1/fastq/ERR591/008/ERR5919558/ERR5919558_1.fastq.gz;ftp.sra.ebi.ac.uk/vol1/fastq/ERR591/008/ERR5919558/ERR5919558_2.fastq.gz	ftp.sra.ebi.ac.uk/vol1/run/ERR591/ERR5919558/27505_8#5.cram
Herein	BK16_B8_12	Schistosoma curassoni	PRJEB22769	SAMEA5053758	ERS2864937	ERX5560268	ERR5919552	ERA4276477	ftp.sra.ebi.ac.uk/vol1/fastq/ERR591/002/ERR5919552/ERR5919552_1.fastq.gz;ftp.sra.ebi.ac.uk/vol1/fastq/ERR591/002/ERR5919552/ERR5919552_2.fastq.gz	ftp.sra.ebi.ac.uk/vol1/run/ERR591/ERR5919552/27505_7#6.cram
Herein	BK16_B8_12	Schistosoma curassoni	PRJEB22769	SAMEA5053758	ERS2864937	ERX5560275	ERR5919559	ERA4276477	ftp.sra.ebi.ac.uk/vol1/fastq/ERR591/009/ERR5919559/ERR5919559_1.fastq.gz;ftp.sra.ebi.ac.uk/vol1/fastq/ERR591/009/ERR5919559/ERR5919559_2.fastq.gz	ftp.sra.ebi.ac.uk/vol1/run/ERR591/ERR5919559/27505_8#6.cram
Herein	BK16_B8_13	Schistosoma bovis x Schistosoma curassoni	PRJEB22769	SAMEA5053759	ERS2864938	ERX5560269	ERR5919553	ERA4276477	ftp.sra.ebi.ac.uk/vol1/fastq/ERR591/003/ERR5919553/ERR5919553_1.fastq.gz;ftp.sra.ebi.ac.uk/vol1/fastq/ERR591/003/ERR5919553/ERR5919553_2.fastq.gz	ftp.sra.ebi.ac.uk/vol1/run/ERR591/ERR5919553/27505_7#7.cram
Herein	BK16_B8_13	Schistosoma bovis x Schistosoma curassoni	PRJEB22769	SAMEA5053759	ERS2864938	ERX5560276	ERR5919560	ERA4276477	ftp.sra.ebi.ac.uk/vol1/fastq/ERR591/000/ERR5919560/ERR5919560_1.fastq.gz;ftp.sra.ebi.ac.uk/vol1/fastq/ERR591/000/ERR5919560/ERR5919560_2.fastq.gz	ftp.sra.ebi.ac.uk/vol1/run/ERR591/ERR5919560/27505_8#7.cram
Herein	BK16_B8_14	Schistosoma curassoni	PRJEB22769	SAMEA5053760	ERS2864939	ERX5560277	ERR5919561	ERA4276477	ftp.sra.ebi.ac.uk/vol1/fastq/ERR591/001/ERR5919561/ERR5919561_1.fastq.gz;ftp.sra.ebi.ac.uk/vol1/fastq/ERR591/001/ERR5919561/ERR5919561_2.fastq.gz	ftp.sra.ebi.ac.uk/vol1/run/ERR591/ERR5919561/27686_8#1.cram
Herein	BK16_B8_15	Schistosoma curassoni	PRJEB22769	SAMEA5053761	ERS2864940	ERX5560278	ERR5919562	ERA4276477	ftp.sra.ebi.ac.uk/vol1/fastq/ERR591/002/ERR5919562/ERR5919562_1.fastq.gz;ftp.sra.ebi.ac.uk/vol1/fastq/ERR591/002/ERR5919562/ERR5919562_2.fastq.gz	ftp.sra.ebi.ac.uk/vol1/run/ERR591/ERR5919562/27686_8#2.cram
Herein	BK16_B8_16	Contaminated sample	PRJEB22769	SAMEA5053762	ERS2864941	ERX5560279	ERR5919563	ERA4276477	ftp.sra.ebi.ac.uk/vol1/fastq/ERR591/003/ERR5919563/ERR5919563_1.fastq.gz;ftp.sra.ebi.ac.uk/vol1/fastq/ERR591/003/ERR5919563/ERR5919563_2.fastq.gz	ftp.sra.ebi.ac.uk/vol1/run/ERR591/ERR5919563/27686_8#3.cram
Herein	BK16_B8_17	Schistosoma curassoni	PRJEB22769	SAMEA5053763	ERS2864942	ERX5560280	ERR5919564	ERA4276477	ftp.sra.ebi.ac.uk/vol1/fastq/ERR591/004/ERR5919564/ERR5919564_1.fastq.gz;ftp.sra.ebi.ac.uk/vol1/fastq/ERR591/004/ERR5919564/ERR5919564_2.fastq.gz	ftp.sra.ebi.ac.uk/vol1/run/ERR591/ERR5919564/27686_8#4.cram
Herein	BK16_B8_18	Unknown (low coverage)	PRJEB22769	SAMEA5053764	ERS2864943	ERX5560281	ERR5919565	ERA4276477	ftp.sra.ebi.ac.uk/vol1/fastq/ERR591/005/ERR5919565/ERR5919565_1.fastq.gz;ftp.sra.ebi.ac.uk/vol1/fastq/ERR591/005/ERR5919565/ERR5919565_2.fastq.gz	ftp.sra.ebi.ac.uk/vol1/run/ERR591/ERR5919565/27686_8#5.cram
Herein	BK16_B8_19	Schistosoma curassoni	PRJEB22769	SAMEA5053765	ERS2864944	ERX5560282	ERR5919566	ERA4276477	ftp.sra.ebi.ac.uk/vol1/fastq/ERR591/006/ERR5919566/ERR5919566_1.fastq.gz;ftp.sra.ebi.ac.uk/vol1/fastq/ERR591/006/ERR5919566/ERR5919566_2.fastq.gz	ftp.sra.ebi.ac.uk/vol1/run/ERR591/ERR5919566/27686_8#6.cram
Herein	RT15_B3_02	Contaminated sample	PRJEB22769	SAMEA5059494	ERS2870665	ERX5560284	ERR5919568	ERA4276477	ftp.sra.ebi.ac.uk/vol1/fastq/ERR591/008/ERR5919568/ERR5919568_1.fastq.gz;ftp.sra.ebi.ac.uk/vol1/fastq/ERR591/008/ERR5919568/ERR5919568_2.fastq.gz	ftp.sra.ebi.ac.uk/vol1/run/ERR591/ERR5919568/27686_8#8.cram
Herein	RT15_B6_01	Schistosoma bovis	PRJEB22769	SAMEA8741113	ERS6420696	ERX5560259	ERR5919543	ERA4276477	ftp.sra.ebi.ac.uk/vol1/fastq/ERR591/003/ERR5919543/ERR5919543_1.fastq.gz;ftp.sra.ebi.ac.uk/vol1/fastq/ERR591/003/ERR5919543/ERR5919543_2.fastq.gz	ftp.sra.ebi.ac.uk/vol1/run/ERR591/ERR5919543/24576_7#12.cram
Herein	RT15_B6_01	Schistosoma bovis	PRJEB22769	SAMEA8741113	ERS6420696	ERX5560261	ERR5919545	ERA4276477	ftp.sra.ebi.ac.uk/vol1/fastq/ERR591/005/ERR5919545/ERR5919545_1.fastq.gz;ftp.sra.ebi.ac.uk/vol1/fastq/ERR591/005/ERR5919545/ERR5919545_2.fastq.gz	ftp.sra.ebi.ac.uk/vol1/run/ERR591/ERR5919545/24576_8#12.cram
Herein	RT15_B6_01	Schistosoma bovis	PRJEB22769	SAMEA5059493	ERS2870664	ERX5560283	ERR5919567	ERA4276477	ftp.sra.ebi.ac.uk/vol1/fastq/ERR591/007/ERR5919567/ERR5919567_1.fastq.gz;ftp.sra.ebi.ac.uk/vol1/fastq/ERR591/007/ERR5919567/ERR5919567_2.fastq.gz	ftp.sra.ebi.ac.uk/vol1/run/ERR591/ERR5919567/27686_8#7.cram
Herein	RT15_B6_02	Contaminated sample	PRJEB22769	SAMEA8741114	ERS6420697	ERX5560260	ERR5919544	ERA4276477	ftp.sra.ebi.ac.uk/vol1/fastq/ERR591/004/ERR5919544/ERR5919544_1.fastq.gz;ftp.sra.ebi.ac.uk/vol1/fastq/ERR591/004/ERR5919544/ERR5919544_2.fastq.gz	ftp.sra.ebi.ac.uk/vol1/run/ERR591/ERR5919544/24576_7#13.cram
Herein	RT15_B6_02	Contaminated sample	PRJEB22769	SAMEA8741114	ERS6420697	ERX5560262	ERR5919546	ERA4276477	ftp.sra.ebi.ac.uk/vol1/fastq/ERR591/006/ERR5919546/ERR5919546_1.fastq.gz;ftp.sra.ebi.ac.uk/vol1/fastq/ERR591/006/ERR5919546/ERR5919546_2.fastq.gz	ftp.sra.ebi.ac.uk/vol1/run/ERR591/ERR5919546/24576_8#13.cram
International Helminth Genomes Consortium 2019	SBOV_01	Schistosoma bovis	PRJEB2679	SAMEA1034751	ERS074976	ERX080484	ERR103048	ERA097693	ftp.sra.ebi.ac.uk/vol1/fastq/ERR103/ERR103048/ERR103048_1.fastq.gz;ftp.sra.ebi.ac.uk/vol1/fastq/ERR103/ERR103048/ERR103048_2.fastq.gz	ftp.sra.ebi.ac.uk/vol1/run/ERR103/ERR103048/7164_5.bam
Kincaid-Smith et al. 2021	SBOV_02	Schistosoma bovis	PRJEB22685	SAMEA104312630	ERS1937608	ERX3134441	ERR3061640	ERA1717814	ftp.sra.ebi.ac.uk/vol1/fastq/ERR306/000/ERR3061640/ERR3061640_1.fastq.gz;ftp.sra.ebi.ac.uk/vol1/fastq/ERR306/000/ERR3061640/ERR3061640_2.fastq.gz	ftp.sra.ebi.ac.uk/vol1/run/ERR306/ERR3061640/24140_8#1.cram
International Helminth Genomes Consortium 2019	SCUR_01	Schistosoma curassoni	PRJEB2679	SAMEA1981063	ERS076740	ERX284218	ERR310937	ERA237523	ftp.sra.ebi.ac.uk/vol1/fastq/ERR310/ERR310937/ERR310937_1.fastq.gz;ftp.sra.ebi.ac.uk/vol1/fastq/ERR310/ERR310937/ERR310937_2.fastq.gz	ftp.sra.ebi.ac.uk/vol1/run/ERR310/ERR310937/7296_6.bam
Unpublished	SGUI_01	Schistosoma guineensis	PRJEB2679	SAMEA1463522	ERS074977	ERX095884	ERR119612	ERA123514	ftp.sra.ebi.ac.uk/vol1/fastq/ERR119/ERR119612/ERR119612_1.fastq.gz;ftp.sra.ebi.ac.uk/vol1/fastq/ERR119/ERR119612/ERR119612_2.fastq.gz	ftp.sra.ebi.ac.uk/vol1/run/ERR119/ERR119612/7307_5.bam
International Helminth Genomes Consortium 2019	SHAE_01	Schistosoma haematobium	PRJEB2425	SAMEA980563	ERS023537	ERX015011	ERR037800	ERA037372	ftp.sra.ebi.ac.uk/vol1/fastq/ERR037/ERR037800/ERR037800_1.fastq.gz;ftp.sra.ebi.ac.uk/vol1/fastq/ERR037/ERR037800/ERR037800_2.fastq.gz	ftp.sra.ebi.ac.uk/vol1/run/ERR037/ERR037800/6084_1.bam
Platt et al. 2019	SHAE_02	Schistosoma haematobium	PRJNA508633	SAMN08769040	SRS3081177	SRX5099536	SRR8284792	SRA819384	ftp.sra.ebi.ac.uk/vol1/fastq/SRR828/002/SRR8284792/SRR8284792_1.fastq.gz;ftp.sra.ebi.ac.uk/vol1/fastq/SRR828/002/SRR8284792/SRR8284792_2.fastq.g
Platt et al. 2019	SHAE_03	Schistosoma haematobium	PRJNA508633	SAMN10523581	SRS4108249	SRX5099531	SRR8284797	SRA819384	ftp.sra.ebi.ac.uk/vol1/fastq/SRR828/007/SRR8284797/SRR8284797_1.fastq.gz;ftp.sra.ebi.ac.uk/vol1/fastq/SRR828/007/SRR8284797/SRR8284797_2.fastq.gz
Platt et al. 2019	SHAE_04	Schistosoma haematobium	PRJNA508633	SAMN10523570	SRS4108259	SRX5099533	SRR8284795	SRA819384	ftp.sra.ebi.ac.uk/vol1/fastq/SRR828/005/SRR8284795/SRR8284795_1.fastq.gz;ftp.sra.ebi.ac.uk/vol1/fastq/SRR828/005/SRR8284795/SRR8284795_2.fastq.gz
Platt et al. 2019	SHAE_05	Schistosoma haematobium	PRJNA508633	SAMN10523577	SRS4108253	SRX5099532	SRR8284796	SRA819384	ftp.sra.ebi.ac.uk/vol1/fastq/SRR828/006/SRR8284796/SRR8284796_1.fastq.gz;ftp.sra.ebi.ac.uk/vol1/fastq/SRR828/006/SRR8284796/SRR8284796_2.fastq.gz
Unpublished	SINT_01	Schistosoma intercalatum	PRJEB2679	SAMEA1463530	ERS074978	ERX095885	ERR119613	ERA123514	ftp.sra.ebi.ac.uk/vol1/fastq/ERR119/ERR119613/ERR119613_1.fastq.gz;ftp.sra.ebi.ac.uk/vol1/fastq/ERR119/ERR119613/ERR119613_2.fastq.gz	ftp.sra.ebi.ac.uk/vol1/run/ERR119/ERR119613/7307_6.bam
International Helminth Genomes Consortium 2019	SMAG_01	Schistosoma margrebowiei	PRJEB2679	SAMEA1984307	ERS083921	ERX284221	ERR310940	ERA237523	ftp.sra.ebi.ac.uk/vol1/fastq/ERR310/ERR310940/ERR310940_1.fastq.gz;ftp.sra.ebi.ac.uk/vol1/fastq/ERR310/ERR310940/ERR310940_2.fastq.gz	ftp.sra.ebi.ac.uk/vol1/run/ERR310/ERR310940/7411_3.bam
International Helminth Genomes Consortium 2019	SMAT_01	Schistosoma matthei	PRJEB2679	SAMEA1034772	ERS074983	ERX080487	ERR103051	ERA097693	ftp.sra.ebi.ac.uk/vol1/fastq/ERR103/ERR103051/ERR103051_1.fastq.gz;ftp.sra.ebi.ac.uk/vol1/fastq/ERR103/ERR103051/ERR103051_2.fastq.gz	ftp.sra.ebi.ac.uk/vol1/run/ERR103/ERR103051/7164_8.bam
